# Supplementary material for: Behavior data of battery and battery pack SOC estimation under different working conditions
Source: Data Brief. 2016 Oct 25;9:737–40. doi: 10.1016/j.dib.2016.10.012 (PMC5094688; doi:10.1016/j.dib.2016.10.012)
Supplement: Supplementary file 2 — Supplementary material [file mmc2.zip]

Archive with 5 entries (4 files):
- Appendix A. Supporting information/mmc1.xlsx
- Appendix A. Supporting information/mmc2.xlsx
- Appendix A. Supporting information/mmc3.xlsx
- Appendix A. Supporting information/mmc4.docx
- Appendix A. Supporting information/
