# Supplementary material for: Behavior data of battery and battery pack SOC estimation under different working conditions
Source: Data Brief. 2016 Oct 25;9:737–40. doi: 10.1016/j.dib.2016.10.012 (PMC5094688; doi:10.1016/j.dib.2016.10.012)
Supplement: Supplementary file 2 — Supplementary material [file mmc2.zip › Appendix A. Supporting information/mmc1.xlsx]

## Sheet: cc_dischare
under constant 1C current
sampling time	current load	cell1 voltage(V)	cell2 voltage(V)	cell3 voltage(V)	pack volage(V)
2016/5/4 14:03:41s	-9.5297	3.4045	3.3745	3.39	10.486
2016/5/4 14:03:42s	-9.5297	3.395	3.366	3.381	10.486
2016/5/4 14:03:43s	-9.5297	3.3865	3.3585	3.3725	10.486
2016/5/4 14:03:44s	-9.5297	3.379	3.3515	3.366	10.486
2016/5/4 14:03:45s	-9.5297	3.3725	3.345	3.359	10.486
2016/5/4 14:03:46s	-9.5297	3.3665	3.3395	3.3535	10.486
2016/5/4 14:03:47s	-9.5297	3.361	3.3345	3.3475	10.486
2016/5/4 14:03:48s	-9.5296	3.3555	3.33	3.3425	10.486
2016/5/4 14:03:49s	-9.5297	3.351	3.326	3.338	10.486
2016/5/4 14:03:50s	-9.5296	3.3465	3.322	3.3335	10.486
2016/5/4 14:03:51s	-9.5298	3.342	3.318	3.3295	10.486
2016/5/4 14:03:52s	-9.5297	3.338	3.3145	3.326	10.486
2016/5/4 14:03:53s	-9.5296	3.3345	3.3115	3.3225	10.486
2016/5/4 14:03:54s	-9.5297	3.331	3.308	3.3195	10.486
2016/5/4 14:03:55s	-9.5298	3.3275	3.305	3.316	10.486
2016/5/4 14:03:56s	-9.5297	3.325	3.3025	3.313	10.486
2016/5/4 14:03:57s	-9.5297	3.3225	3.2995	3.31	10.486
2016/5/4 14:03:58s	-9.5297	3.3195	3.297	3.3075	10.486
2016/5/4 14:03:59s	-9.5297	3.317	3.2945	3.305	10.486
2016/5/4 14:04:00s	-9.5297	3.3145	3.2925	3.3025	10.486
2016/5/4 14:04:01s	-9.5297	3.312	3.29	3.3	10.486
2016/5/4 14:04:02s	-9.5297	3.3095	3.288	3.298	10.486
2016/5/4 14:04:03s	-9.5298	3.3075	3.286	3.2955	10.486
2016/5/4 14:04:04s	-9.5298	3.3055	3.284	3.2935	10.486
2016/5/4 14:04:05s	-9.5298	3.3035	3.283	3.2915	10.486
2016/5/4 14:04:06s	-9.5297	3.3015	3.281	3.29	10.486
2016/5/4 14:04:07s	-9.5298	3.2995	3.2795	3.288	10.486
2016/5/4 14:04:08s	-9.5298	3.298	3.2775	3.286	10.238
2016/5/4 14:04:09s	-9.5297	3.296	3.276	3.2845	10.197
2016/5/4 14:04:10s	-9.5297	3.2945	3.2745	3.2835	10.165
2016/5/4 14:04:11s	-9.5297	3.293	3.273	3.282	10.137
2016/5/4 14:04:12s	-9.5297	3.2915	3.2715	3.2805	10.113
2016/5/4 14:04:13s	-9.5297	3.29	3.2705	3.279	10.092
2016/5/4 14:04:14s	-9.5297	3.2885	3.269	3.2775	10.072
2016/5/4 14:04:15s	-9.5297	3.2875	3.268	3.276	10.054
2016/5/4 14:04:16s	-9.5297	3.286	3.2665	3.275	10.038
2016/5/4 14:04:17s	-9.5297	3.285	3.2655	3.2735	10.024
2016/5/4 14:04:18s	-9.5297	3.2835	3.2645	3.2725	10.01
2016/5/4 14:04:19s	-9.5296	3.283	3.2635	3.271	9.997
2016/5/4 14:04:20s	-9.5297	3.2815	3.262	3.27	9.985
2016/5/4 14:04:21s	-9.5297	3.2805	3.261	3.269	9.973
2016/5/4 14:04:22s	-9.5297	3.2795	3.26	3.268	9.963
2016/5/4 14:04:23s	-9.5297	3.2785	3.259	3.267	9.953
2016/5/4 14:04:24s	-9.5298	3.2775	3.258	3.266	9.943
2016/5/4 14:04:25s	-9.5298	3.2765	3.2575	3.265	9.935
2016/5/4 14:04:26s	-9.5297	3.2755	3.2565	3.264	9.927
2016/5/4 14:04:27s	-9.5297	3.2745	3.2555	3.263	9.919
2016/5/4 14:04:28s	-9.5297	3.274	3.255	3.2625	9.911
2016/5/4 14:04:29s	-9.5297	3.273	3.254	3.2615	9.904
2016/5/4 14:04:30s	-9.5298	3.272	3.253	3.2605	9.897
2016/5/4 14:04:31s	-9.5297	3.2715	3.2525	3.26	9.89
2016/5/4 14:04:32s	-9.5299	3.2705	3.2515	3.259	9.884
2016/5/4 14:04:33s	-9.5298	3.2695	3.251	3.258	9.878
2016/5/4 14:04:34s	-9.5298	3.269	3.25	3.2575	9.872
2016/5/4 14:04:35s	-9.5298	3.268	3.2495	3.257	9.866
2016/5/4 14:04:36s	-9.5298	3.2675	3.249	3.256	9.861
2016/5/4 14:04:37s	-9.5298	3.267	3.248	3.2555	9.856
2016/5/4 14:04:38s	-9.5298	3.266	3.2475	3.255	9.852
2016/5/4 14:04:39s	-9.5298	3.2655	3.247	3.254	9.847
2016/5/4 14:04:40s	-9.5298	3.265	3.2465	3.2535	9.843
2016/5/4 14:04:41s	-9.5298	3.2645	3.246	3.253	9.838
2016/5/4 14:04:42s	-9.5298	3.2635	3.2455	3.2525	9.834
2016/5/4 14:04:43s	-9.5298	3.263	3.245	3.2515	9.83
2016/5/4 14:04:44s	-9.5298	3.2625	3.244	3.251	9.826
2016/5/4 14:04:45s	-9.5298	3.262	3.2435	3.2505	9.822
2016/5/4 14:04:46s	-9.5298	3.2615	3.243	3.25	9.819
2016/5/4 14:04:47s	-9.5298	3.261	3.2425	3.2495	9.815
2016/5/4 14:04:48s	-9.5298	3.2605	3.242	3.249	9.812
2016/5/4 14:04:49s	-9.5299	3.26	3.242	3.2485	9.808
2016/5/4 14:04:50s	-9.5298	3.2595	3.2415	3.248	9.805
2016/5/4 14:04:51s	-9.5299	3.259	3.241	3.2475	9.802
2016/5/4 14:04:52s	-9.5298	3.2585	3.2405	3.247	9.799
2016/5/4 14:04:53s	-9.5299	3.258	3.24	3.2465	9.796
2016/5/4 14:04:54s	-9.5299	3.2575	3.2395	3.246	9.793
2016/5/4 14:04:55s	-9.5299	3.2575	3.2395	3.246	9.79
2016/5/4 14:04:56s	-9.5299	3.257	3.2395	3.2455	9.788
2016/5/4 14:04:57s	-9.5299	3.2565	3.239	3.245	9.785
2016/5/4 14:04:58s	-9.5299	3.256	3.2385	3.2445	9.782
2016/5/4 14:04:59s	-9.5299	3.2555	3.238	3.244	9.78
2016/5/4 14:05:00s	-9.5299	3.2555	3.238	3.244	9.778
2016/5/4 14:05:01s	-9.5299	3.255	3.2375	3.2435	9.775
2016/5/4 14:05:02s	-9.5299	3.2545	3.237	3.243	9.773
2016/5/4 14:05:03s	-9.5299	3.2545	3.237	3.243	9.771
2016/5/4 14:05:04s	-9.5299	3.254	3.2365	3.2425	9.769
2016/5/4 14:05:05s	-9.5299	3.2535	3.236	3.242	9.767
2016/5/4 14:05:06s	-9.5299	3.253	3.236	3.242	9.765
2016/5/4 14:05:07s	-9.5299	3.253	3.2355	3.2415	9.764
2016/5/4 14:05:08s	-9.53	3.2525	3.2355	3.241	9.762
2016/5/4 14:05:09s	-9.53	3.2525	3.2355	3.241	9.76
2016/5/4 14:05:10s	-9.5299	3.252	3.235	3.2405	9.758
2016/5/4 14:05:11s	-9.5299	3.252	3.2345	3.2405	9.757
2016/5/4 14:05:12s	-9.5299	3.2515	3.2345	3.24	9.755
2016/5/4 14:05:13s	-9.53	3.251	3.234	3.24	9.753
2016/5/4 14:05:14s	-9.53	3.251	3.234	3.2395	9.751
2016/5/4 14:05:15s	-9.53	3.251	3.234	3.2395	9.75
2016/5/4 14:05:16s	-9.53	3.2505	3.2335	3.2395	9.748
2016/5/4 14:05:17s	-9.53	3.2505	3.2335	3.2395	9.747
2016/5/4 14:05:18s	-9.53	3.25	3.233	3.239	9.745
2016/5/4 14:05:19s	-9.5299	3.25	3.233	3.239	9.744
2016/5/4 14:05:20s	-9.5299	3.2495	3.233	3.239	9.743
2016/5/4 14:05:21s	-9.53	3.2495	3.2325	3.2385	9.741
2016/5/4 14:05:22s	-9.53	3.249	3.2325	3.2385	9.74
2016/5/4 14:05:23s	-9.53	3.249	3.232	3.238	9.739
2016/5/4 14:05:24s	-9.53	3.249	3.232	3.238	9.737
2016/5/4 14:05:25s	-9.5299	3.2485	3.232	3.2375	9.736
2016/5/4 14:05:26s	-9.5301	3.2485	3.2315	3.2375	9.735
2016/5/4 14:05:27s	-9.53	3.2485	3.2315	3.2375	9.734
2016/5/4 14:05:28s	-9.5301	3.248	3.2315	3.237	9.733
2016/5/4 14:05:29s	-9.5301	3.248	3.231	3.237	9.732
2016/5/4 14:05:30s	-9.5301	3.248	3.231	3.237	9.731
2016/5/4 14:05:31s	-9.53	3.2475	3.231	3.237	9.73
2016/5/4 14:05:32s	-9.5301	3.2475	3.231	3.2365	9.728
2016/5/4 14:05:33s	-9.5301	3.2475	3.2305	3.2365	9.728
2016/5/4 14:05:34s	-9.5301	3.2475	3.2305	3.2365	9.727
2016/5/4 14:05:35s	-9.5302	3.247	3.2305	3.236	9.726
2016/5/4 14:05:36s	-9.5301	3.247	3.2305	3.236	9.725
2016/5/4 14:05:37s	-9.5301	3.247	3.23	3.236	9.724
2016/5/4 14:05:38s	-9.5301	3.2465	3.23	3.236	9.723
2016/5/4 14:05:39s	-9.5301	3.2465	3.23	3.2355	9.722
2016/5/4 14:05:40s	-9.5301	3.2465	3.23	3.2355	9.722
2016/5/4 14:05:41s	-9.5301	3.2465	3.2295	3.2355	9.721
2016/5/4 14:05:42s	-9.5301	3.246	3.2295	3.2355	9.72
2016/5/4 14:05:43s	-9.5302	3.246	3.2295	3.235	9.719
2016/5/4 14:05:44s	-9.5301	3.246	3.2295	3.235	9.719
2016/5/4 14:05:45s	-9.5301	3.246	3.2295	3.235	9.718
2016/5/4 14:05:46s	-9.5302	3.246	3.229	3.235	9.717
2016/5/4 14:05:47s	-9.5302	3.2455	3.229	3.235	9.717
2016/5/4 14:05:48s	-9.5301	3.2455	3.229	3.2345	9.716
2016/5/4 14:05:49s	-9.5302	3.2455	3.229	3.2345	9.715
2016/5/4 14:05:50s	-9.5301	3.2455	3.229	3.2345	9.715
2016/5/4 14:05:51s	-9.5301	3.2455	3.229	3.2345	9.714
2016/5/4 14:05:52s	-9.5301	3.245	3.2285	3.2345	9.713
2016/5/4 14:05:53s	-9.5302	3.245	3.2285	3.234	9.713
2016/5/4 14:05:54s	-9.5302	3.245	3.2285	3.234	9.712
2016/5/4 14:05:55s	-9.5302	3.245	3.2285	3.234	9.712
2016/5/4 14:05:56s	-9.5301	3.245	3.2285	3.234	9.711
2016/5/4 14:05:57s	-9.5302	3.245	3.2285	3.234	9.711
2016/5/4 14:05:58s	-9.5302	3.2445	3.228	3.2335	9.71
2016/5/4 14:05:59s	-9.5302	3.2445	3.228	3.2335	9.71
2016/5/4 14:06:00s	-9.5302	3.2445	3.228	3.2335	9.71
2016/5/4 14:06:01s	-9.5302	3.2445	3.228	3.2335	9.709
2016/5/4 14:06:02s	-9.5302	3.2445	3.228	3.2335	9.709
2016/5/4 14:06:03s	-9.5302	3.2445	3.228	3.2335	9.708
2016/5/4 14:06:04s	-9.5302	3.244	3.228	3.2335	9.708
2016/5/4 14:06:05s	-9.5302	3.244	3.2275	3.2335	9.707
2016/5/4 14:06:06s	-9.5302	3.244	3.2275	3.233	9.707
2016/5/4 14:06:07s	-9.5303	3.244	3.2275	3.233	9.707
2016/5/4 14:06:08s	-9.5303	3.244	3.2275	3.233	9.706
2016/5/4 14:06:09s	-9.5302	3.244	3.2275	3.233	9.706
2016/5/4 14:06:10s	-9.5302	3.244	3.2275	3.233	9.705
2016/5/4 14:06:11s	-9.5302	3.244	3.2275	3.233	9.705
2016/5/4 14:06:12s	-9.5303	3.244	3.2275	3.233	9.705
2016/5/4 14:06:13s	-9.5302	3.2435	3.2275	3.233	9.704
2016/5/4 14:06:14s	-9.5303	3.2435	3.2275	3.233	9.704
2016/5/4 14:06:15s	-9.5303	3.2435	3.2275	3.2325	9.704
2016/5/4 14:06:16s	-9.5304	3.2435	3.227	3.2325	9.704
2016/5/4 14:06:17s	-9.5303	3.2435	3.227	3.2325	9.703
2016/5/4 14:06:18s	-9.5303	3.2435	3.227	3.2325	9.703
2016/5/4 14:06:19s	-9.5303	3.2435	3.227	3.2325	9.703
2016/5/4 14:06:20s	-9.5303	3.243	3.227	3.2325	9.703
2016/5/4 14:06:21s	-9.5303	3.243	3.227	3.2325	9.702
2016/5/4 14:06:22s	-9.5303	3.243	3.227	3.2325	9.702
2016/5/4 14:06:23s	-9.5303	3.243	3.227	3.2325	9.702
2016/5/4 14:06:24s	-9.5303	3.243	3.227	3.2325	9.702
2016/5/4 14:06:25s	-9.5303	3.243	3.2265	3.232	9.701
2016/5/4 14:06:26s	-9.5303	3.243	3.227	3.232	9.701
2016/5/4 14:06:27s	-9.5304	3.243	3.2265	3.232	9.701
2016/5/4 14:06:28s	-9.5303	3.243	3.2265	3.232	9.701
2016/5/4 14:06:29s	-9.5304	3.243	3.2265	3.232	9.7
2016/5/4 14:06:30s	-9.5303	3.243	3.2265	3.232	9.7
2016/5/4 14:06:31s	-9.5303	3.243	3.2265	3.232	9.7
2016/5/4 14:06:32s	-9.5303	3.2425	3.2265	3.232	9.7
2016/5/4 14:06:33s	-9.5304	3.2425	3.2265	3.232	9.7
2016/5/4 14:06:34s	-9.5304	3.2425	3.2265	3.232	9.699
2016/5/4 14:06:35s	-9.5304	3.2425	3.2265	3.232	9.699
2016/5/4 14:06:36s	-9.5304	3.2425	3.2265	3.232	9.699
2016/5/4 14:06:37s	-9.5303	3.2425	3.2265	3.232	9.699
2016/5/4 14:06:38s	-9.5304	3.2425	3.226	3.232	9.699
2016/5/4 14:06:39s	-9.5304	3.2425	3.2265	3.2315	9.698
2016/5/4 14:06:40s	-9.5304	3.2425	3.226	3.2315	9.698
2016/5/4 14:06:41s	-9.5304	3.2425	3.226	3.2315	9.698
2016/5/4 14:06:42s	-9.5303	3.2425	3.226	3.2315	9.698
2016/5/4 14:06:43s	-9.5304	3.242	3.226	3.2315	9.698
2016/5/4 14:06:44s	-9.5304	3.242	3.226	3.2315	9.698
2016/5/4 14:06:45s	-9.5304	3.242	3.226	3.2315	9.698
2016/5/4 14:06:46s	-9.5304	3.242	3.226	3.2315	9.697
2016/5/4 14:06:47s	-9.5304	3.242	3.226	3.2315	9.697
2016/5/4 14:06:48s	-9.5304	3.242	3.226	3.2315	9.697
2016/5/4 14:06:49s	-9.5305	3.242	3.226	3.231	9.697
2016/5/4 14:06:50s	-9.5304	3.242	3.226	3.2315	9.697
2016/5/4 14:06:51s	-9.5304	3.242	3.2255	3.231	9.697
2016/5/4 14:06:52s	-9.5305	3.242	3.2255	3.231	9.697
2016/5/4 14:06:53s	-9.5305	3.242	3.2255	3.231	9.696
2016/5/4 14:06:54s	-9.5304	3.242	3.2255	3.231	9.696
2016/5/4 14:06:55s	-9.5304	3.242	3.2255	3.231	9.696
2016/5/4 14:06:56s	-9.5305	3.2415	3.2255	3.231	9.696
2016/5/4 14:06:57s	-9.5305	3.2415	3.2255	3.231	9.696
2016/5/4 14:06:58s	-9.5305	3.2415	3.2255	3.231	9.696
2016/5/4 14:06:59s	-9.5305	3.2415	3.2255	3.231	9.696
2016/5/4 14:07:00s	-9.5306	3.2415	3.2255	3.231	9.695
2016/5/4 14:07:01s	-9.5305	3.2415	3.2255	3.231	9.695
2016/5/4 14:07:02s	-9.5306	3.2415	3.2255	3.231	9.695
2016/5/4 14:07:03s	-9.5307	3.2415	3.2255	3.231	9.695
2016/5/4 14:07:04s	-9.5305	3.2415	3.2255	3.2305	9.695
2016/5/4 14:07:05s	-9.5306	3.2415	3.2255	3.231	9.695
2016/5/4 14:07:06s	-9.5305	3.2415	3.2255	3.2305	9.695
2016/5/4 14:07:07s	-9.5305	3.2415	3.2255	3.2305	9.695
2016/5/4 14:07:08s	-9.5305	3.2415	3.225	3.2305	9.695
2016/5/4 14:07:09s	-9.5305	3.2415	3.2255	3.2305	9.694
2016/5/4 14:07:10s	-9.5305	3.2415	3.225	3.2305	9.694
2016/5/4 14:07:11s	-9.5305	3.2415	3.225	3.2305	9.694
2016/5/4 14:07:12s	-9.5305	3.241	3.225	3.2305	9.694
2016/5/4 14:07:13s	-9.5305	3.241	3.225	3.2305	9.694
2016/5/4 14:07:14s	-9.5306	3.241	3.225	3.2305	9.694
2016/5/4 14:07:15s	-9.5305	3.241	3.225	3.2305	9.694
2016/5/4 14:07:16s	-9.5305	3.241	3.225	3.2305	9.694
2016/5/4 14:07:17s	-9.5305	3.241	3.225	3.2305	9.694
2016/5/4 14:07:18s	-9.5305	3.241	3.225	3.2305	9.693
2016/5/4 14:07:19s	-9.5305	3.241	3.225	3.2305	9.693
2016/5/4 14:07:20s	-9.5305	3.241	3.225	3.2305	9.693
2016/5/4 14:07:21s	-9.5305	3.241	3.225	3.2305	9.693
2016/5/4 14:07:22s	-9.5305	3.241	3.225	3.2305	9.693
2016/5/4 14:07:23s	-9.5305	3.241	3.225	3.2305	9.693
2016/5/4 14:07:24s	-9.5305	3.241	3.225	3.2305	9.693
2016/5/4 14:07:25s	-9.5306	3.241	3.225	3.2305	9.693
2016/5/4 14:07:26s	-9.5305	3.241	3.225	3.2305	9.693
2016/5/4 14:07:27s	-9.5306	3.241	3.225	3.23	9.693
2016/5/4 14:07:28s	-9.5306	3.241	3.225	3.2305	9.693
2016/5/4 14:07:29s	-9.5306	3.2405	3.2245	3.23	9.692
2016/5/4 14:07:30s	-9.5306	3.241	3.2245	3.23	9.692
2016/5/4 14:07:31s	-9.5305	3.2405	3.2245	3.23	9.692
2016/5/4 14:07:32s	-9.5306	3.2405	3.2245	3.23	9.692
2016/5/4 14:07:33s	-9.5306	3.2405	3.2245	3.23	9.692
2016/5/4 14:07:34s	-9.5307	3.2405	3.2245	3.23	9.692
2016/5/4 14:07:35s	-9.5306	3.2405	3.2245	3.23	9.692
2016/5/4 14:07:36s	-9.5306	3.2405	3.2245	3.23	9.692
2016/5/4 14:07:37s	-9.5306	3.2405	3.2245	3.23	9.692
2016/5/4 14:07:38s	-9.5306	3.2405	3.2245	3.23	9.692
2016/5/4 14:07:39s	-9.5306	3.2405	3.2245	3.23	9.691
2016/5/4 14:07:40s	-9.5307	3.2405	3.2245	3.23	9.691
2016/5/4 14:07:41s	-9.5307	3.2405	3.2245	3.23	9.691
2016/5/4 14:07:42s	-9.5307	3.2405	3.2245	3.23	9.691
2016/5/4 14:07:43s	-9.5306	3.2405	3.2245	3.23	9.691
2016/5/4 14:07:44s	-9.5307	3.2405	3.2245	3.23	9.691
2016/5/4 14:07:45s	-9.5307	3.2405	3.2245	3.23	9.691
2016/5/4 14:07:46s	-9.5307	3.2405	3.2245	3.2295	9.691
2016/5/4 14:07:47s	-9.5306	3.2405	3.224	3.2295	9.691
2016/5/4 14:07:48s	-9.5307	3.2405	3.224	3.2295	9.691
2016/5/4 14:07:49s	-9.5308	3.24	3.224	3.2295	9.691
2016/5/4 14:07:50s	-9.5306	3.24	3.224	3.2295	9.691
2016/5/4 14:07:51s	-9.5307	3.24	3.224	3.2295	9.691
2016/5/4 14:07:52s	-9.5308	3.24	3.224	3.2295	9.69
2016/5/4 14:07:53s	-9.5307	3.24	3.224	3.2295	9.69
2016/5/4 14:07:54s	-9.5308	3.24	3.224	3.2295	9.69
2016/5/4 14:07:55s	-9.5308	3.24	3.224	3.2295	9.69
2016/5/4 14:07:56s	-9.5308	3.24	3.224	3.2295	9.69
2016/5/4 14:07:57s	-9.5308	3.24	3.224	3.2295	9.69
2016/5/4 14:07:58s	-9.5308	3.24	3.224	3.2295	9.69
2016/5/4 14:07:59s	-9.5308	3.24	3.224	3.2295	9.69
2016/5/4 14:08:00s	-9.5308	3.24	3.224	3.2295	9.69
2016/5/4 14:08:01s	-9.5309	3.24	3.224	3.2295	9.69
2016/5/4 14:08:02s	-9.5308	3.24	3.224	3.2295	9.69
2016/5/4 14:08:03s	-9.5308	3.24	3.224	3.2295	9.69
2016/5/4 14:08:04s	-9.5308	3.24	3.224	3.2295	9.689
2016/5/4 14:08:05s	-9.5308	3.2395	3.2235	3.2295	9.689
2016/5/4 14:08:06s	-9.5308	3.24	3.2235	3.229	9.689
2016/5/4 14:08:07s	-9.5308	3.24	3.2235	3.229	9.689
2016/5/4 14:08:08s	-9.5308	3.2395	3.2235	3.229	9.689
2016/5/4 14:08:09s	-9.5308	3.2395	3.2235	3.229	9.689
2016/5/4 14:08:10s	-9.5308	3.2395	3.2235	3.229	9.689
2016/5/4 14:08:11s	-9.5308	3.2395	3.2235	3.229	9.689
2016/5/4 14:08:12s	-9.5308	3.2395	3.2235	3.229	9.689
2016/5/4 14:08:13s	-9.5308	3.2395	3.2235	3.229	9.689
2016/5/4 14:08:14s	-9.5309	3.2395	3.2235	3.229	9.689
2016/5/4 14:08:15s	-9.5308	3.2395	3.2235	3.229	9.688
2016/5/4 14:08:16s	-9.5308	3.2395	3.2235	3.229	9.688
2016/5/4 14:08:17s	-9.5308	3.2395	3.2235	3.229	9.688
2016/5/4 14:08:18s	-9.5309	3.2395	3.2235	3.229	9.688
2016/5/4 14:08:19s	-9.5308	3.2395	3.2235	3.229	9.688
2016/5/4 14:08:20s	-9.5308	3.2395	3.2235	3.229	9.688
2016/5/4 14:08:21s	-9.5309	3.2395	3.2235	3.229	9.688
2016/5/4 14:08:22s	-9.5308	3.2395	3.2235	3.229	9.688
2016/5/4 14:08:23s	-9.5309	3.2395	3.223	3.229	9.688
2016/5/4 14:08:24s	-9.5308	3.2395	3.2235	3.2285	9.688
2016/5/4 14:08:25s	-9.5309	3.2395	3.223	3.229	9.688
2016/5/4 14:08:26s	-9.5308	3.2395	3.223	3.229	9.688
2016/5/4 14:08:27s	-9.5308	3.2395	3.223	3.2285	9.688
2016/5/4 14:08:28s	-9.5308	3.2395	3.223	3.229	9.687
2016/5/4 14:08:29s	-9.5309	3.2395	3.223	3.2285	9.688
2016/5/4 14:08:30s	-9.5308	3.2395	3.223	3.2285	9.687
2016/5/4 14:08:31s	-9.5309	3.2395	3.223	3.2285	9.687
2016/5/4 14:08:32s	-9.5308	3.2395	3.223	3.2285	9.687
2016/5/4 14:08:33s	-9.5308	3.2395	3.223	3.2285	9.687
2016/5/4 14:08:34s	-9.5309	3.2395	3.223	3.2285	9.687
2016/5/4 14:08:35s	-9.5309	3.2395	3.223	3.2285	9.687
2016/5/4 14:08:36s	-9.5309	3.2395	3.223	3.2285	9.687
2016/5/4 14:08:37s	-9.5309	3.2395	3.223	3.2285	9.687
2016/5/4 14:08:38s	-9.531	3.2395	3.223	3.2285	9.687
2016/5/4 14:08:39s	-9.5309	3.2395	3.223	3.2285	9.686
2016/5/4 14:08:40s	-9.5309	3.2395	3.223	3.2285	9.687
2016/5/4 14:08:41s	-9.5309	3.2395	3.223	3.2285	9.686
2016/5/4 14:08:42s	-9.531	3.2395	3.223	3.2285	9.686
2016/5/4 14:08:43s	-9.531	3.239	3.2225	3.2285	9.686
2016/5/4 14:08:44s	-9.5309	3.2395	3.2225	3.2285	9.686
2016/5/4 14:08:45s	-9.5309	3.239	3.2225	3.2285	9.686
2016/5/4 14:08:46s	-9.5309	3.239	3.223	3.2285	9.686
2016/5/4 14:08:47s	-9.531	3.239	3.2225	3.228	9.686
2016/5/4 14:08:48s	-9.5309	3.239	3.2225	3.228	9.686
2016/5/4 14:08:49s	-9.531	3.239	3.2225	3.228	9.686
2016/5/4 14:08:50s	-9.5309	3.239	3.2225	3.228	9.686
2016/5/4 14:08:51s	-9.531	3.239	3.2225	3.228	9.686
2016/5/4 14:08:52s	-9.531	3.239	3.2225	3.228	9.686
2016/5/4 14:08:53s	-9.5311	3.239	3.2225	3.228	9.686
2016/5/4 14:08:54s	-9.531	3.239	3.2225	3.228	9.686
2016/5/4 14:08:55s	-9.531	3.239	3.2225	3.228	9.685
2016/5/4 14:08:56s	-9.5311	3.239	3.2225	3.228	9.685
2016/5/4 14:08:57s	-9.531	3.239	3.2225	3.228	9.685
2016/5/4 14:08:58s	-9.531	3.239	3.2225	3.228	9.685
2016/5/4 14:08:59s	-9.531	3.239	3.2225	3.228	9.685
2016/5/4 14:09:00s	-9.531	3.2385	3.2225	3.228	9.685
2016/5/4 14:09:01s	-9.531	3.2385	3.2225	3.228	9.685
2016/5/4 14:09:02s	-9.531	3.2385	3.2225	3.228	9.685
2016/5/4 14:09:03s	-9.5309	3.2385	3.2225	3.228	9.685
2016/5/4 14:09:04s	-9.531	3.2385	3.222	3.228	9.685
2016/5/4 14:09:05s	-9.531	3.2385	3.2225	3.228	9.685
2016/5/4 14:09:06s	-9.531	3.2385	3.222	3.228	9.685
2016/5/4 14:09:07s	-9.531	3.2385	3.222	3.2275	9.685
2016/5/4 14:09:08s	-9.531	3.2385	3.222	3.2275	9.685
2016/5/4 14:09:09s	-9.531	3.2385	3.222	3.2275	9.684
2016/5/4 14:09:10s	-9.5311	3.2385	3.222	3.2275	9.684
2016/5/4 14:09:11s	-9.531	3.2385	3.222	3.2275	9.684
2016/5/4 14:09:12s	-9.5311	3.2385	3.222	3.2275	9.684
2016/5/4 14:09:13s	-9.5311	3.2385	3.222	3.2275	9.684
2016/5/4 14:09:14s	-9.5311	3.2385	3.222	3.2275	9.684
2016/5/4 14:09:15s	-9.5312	3.2385	3.222	3.2275	9.684
2016/5/4 14:09:16s	-9.5312	3.2385	3.222	3.2275	9.684
2016/5/4 14:09:17s	-9.5311	3.2385	3.222	3.2275	9.684
2016/5/4 14:09:18s	-9.5311	3.238	3.222	3.2275	9.684
2016/5/4 14:09:19s	-9.5311	3.238	3.222	3.2275	9.684
2016/5/4 14:09:20s	-9.5311	3.238	3.2215	3.2275	9.684
2016/5/4 14:09:21s	-9.5311	3.238	3.222	3.2275	9.683
2016/5/4 14:09:22s	-9.5311	3.238	3.222	3.2275	9.683
2016/5/4 14:09:23s	-9.5311	3.238	3.2215	3.227	9.683
2016/5/4 14:09:24s	-9.531	3.238	3.2215	3.2275	9.683
2016/5/4 14:09:25s	-9.5311	3.238	3.2215	3.2275	9.683
2016/5/4 14:09:26s	-9.5311	3.238	3.2215	3.2275	9.683
2016/5/4 14:09:27s	-9.531	3.238	3.2215	3.227	9.683
2016/5/4 14:09:28s	-9.531	3.238	3.2215	3.227	9.683
2016/5/4 14:09:29s	-9.5311	3.238	3.2215	3.227	9.683
2016/5/4 14:09:30s	-9.5311	3.238	3.2215	3.227	9.683
2016/5/4 14:09:31s	-9.5312	3.238	3.2215	3.227	9.683
2016/5/4 14:09:32s	-9.5311	3.238	3.2215	3.227	9.683
2016/5/4 14:09:33s	-9.5311	3.238	3.2215	3.227	9.683
2016/5/4 14:09:34s	-9.5312	3.238	3.2215	3.227	9.683
2016/5/4 14:09:35s	-9.5311	3.238	3.2215	3.227	9.682
2016/5/4 14:09:36s	-9.5312	3.238	3.2215	3.227	9.682
2016/5/4 14:09:37s	-9.5311	3.238	3.2215	3.227	9.682
2016/5/4 14:09:38s	-9.531	3.2375	3.2215	3.227	9.682
2016/5/4 14:09:39s	-9.5311	3.2375	3.2215	3.227	9.682
2016/5/4 14:09:40s	-9.5311	3.2375	3.2215	3.227	9.682
2016/5/4 14:09:41s	-9.5311	3.2375	3.2215	3.227	9.682
2016/5/4 14:09:42s	-9.5311	3.2375	3.221	3.227	9.682
2016/5/4 14:09:43s	-9.5311	3.2375	3.221	3.227	9.682
2016/5/4 14:09:44s	-9.5311	3.2375	3.221	3.227	9.682
2016/5/4 14:09:45s	-9.5311	3.2375	3.221	3.227	9.682
2016/5/4 14:09:46s	-9.5311	3.2375	3.221	3.227	9.682
2016/5/4 14:09:47s	-9.5311	3.2375	3.221	3.2265	9.681
2016/5/4 14:09:48s	-9.5311	3.2375	3.221	3.227	9.681
2016/5/4 14:09:49s	-9.5311	3.2375	3.221	3.2265	9.681
2016/5/4 14:09:50s	-9.5311	3.2375	3.221	3.2265	9.681
2016/5/4 14:09:51s	-9.5311	3.2375	3.221	3.2265	9.681
2016/5/4 14:09:52s	-9.5311	3.2375	3.221	3.2265	9.681
2016/5/4 14:09:53s	-9.5311	3.2375	3.221	3.2265	9.681
2016/5/4 14:09:54s	-9.5311	3.2375	3.221	3.2265	9.681
2016/5/4 14:09:55s	-9.5311	3.237	3.221	3.2265	9.681
2016/5/4 14:09:56s	-9.5312	3.237	3.221	3.2265	9.681
2016/5/4 14:09:57s	-9.5312	3.237	3.221	3.2265	9.681
2016/5/4 14:09:58s	-9.5311	3.237	3.221	3.2265	9.681
2016/5/4 14:09:59s	-9.5311	3.237	3.221	3.2265	9.681
2016/5/4 14:10:00s	-9.5311	3.237	3.221	3.2265	9.68
2016/5/4 14:10:01s	-9.5311	3.237	3.221	3.2265	9.68
2016/5/4 14:10:02s	-9.5311	3.237	3.221	3.2265	9.68
2016/5/4 14:10:03s	-9.5311	3.237	3.221	3.2265	9.68
2016/5/4 14:10:04s	-9.5312	3.237	3.2205	3.2265	9.68
2016/5/4 14:10:05s	-9.5312	3.237	3.2205	3.2265	9.68
2016/5/4 14:10:06s	-9.5311	3.237	3.2205	3.2265	9.68
2016/5/4 14:10:07s	-9.5311	3.237	3.2205	3.2265	9.68
2016/5/4 14:10:08s	-9.5311	3.237	3.2205	3.2265	9.68
2016/5/4 14:10:09s	-9.5311	3.237	3.2205	3.226	9.68
2016/5/4 14:10:10s	-9.5312	3.237	3.2205	3.2265	9.68
2016/5/4 14:10:11s	-9.5312	3.237	3.2205	3.2265	9.68
2016/5/4 14:10:12s	-9.5312	3.237	3.2205	3.226	9.68
2016/5/4 14:10:13s	-9.5312	3.237	3.2205	3.226	9.68
2016/5/4 14:10:14s	-9.5312	3.237	3.2205	3.226	9.68
2016/5/4 14:10:15s	-9.5311	3.2365	3.2205	3.226	9.679
2016/5/4 14:10:16s	-9.5312	3.2365	3.2205	3.226	9.679
2016/5/4 14:10:17s	-9.5312	3.2365	3.2205	3.226	9.679
2016/5/4 14:10:18s	-9.5313	3.2365	3.2205	3.226	9.679
2016/5/4 14:10:19s	-9.5312	3.2365	3.2205	3.226	9.679
2016/5/4 14:10:20s	-9.5312	3.2365	3.2205	3.226	9.679
2016/5/4 14:10:21s	-9.5312	3.2365	3.2205	3.226	9.679
2016/5/4 14:10:22s	-9.5312	3.2365	3.2205	3.226	9.679
2016/5/4 14:10:23s	-9.5312	3.2365	3.2205	3.226	9.679
2016/5/4 14:10:24s	-9.5312	3.2365	3.2205	3.226	9.679
2016/5/4 14:10:25s	-9.5312	3.2365	3.22	3.226	9.679
2016/5/4 14:10:26s	-9.5313	3.2365	3.22	3.226	9.679
2016/5/4 14:10:27s	-9.5313	3.2365	3.22	3.226	9.678
2016/5/4 14:10:28s	-9.5313	3.2365	3.22	3.226	9.678
2016/5/4 14:10:29s	-9.5314	3.2365	3.22	3.226	9.678
2016/5/4 14:10:30s	-9.5313	3.2365	3.22	3.226	9.678
2016/5/4 14:10:31s	-9.5313	3.2365	3.22	3.226	9.678
2016/5/4 14:10:32s	-9.5312	3.236	3.22	3.2255	9.678
2016/5/4 14:10:33s	-9.5313	3.2365	3.22	3.2255	9.678
2016/5/4 14:10:34s	-9.5313	3.236	3.22	3.2255	9.678
2016/5/4 14:10:35s	-9.5313	3.236	3.22	3.2255	9.678
2016/5/4 14:10:36s	-9.5313	3.236	3.22	3.2255	9.678
2016/5/4 14:10:37s	-9.5313	3.236	3.22	3.2255	9.678
2016/5/4 14:10:38s	-9.5313	3.236	3.22	3.2255	9.678
2016/5/4 14:10:39s	-9.5313	3.236	3.22	3.2255	9.678
2016/5/4 14:10:40s	-9.5313	3.236	3.22	3.2255	9.678
2016/5/4 14:10:41s	-9.5313	3.236	3.22	3.2255	9.678
2016/5/4 14:10:42s	-9.5313	3.236	3.22	3.2255	9.677
2016/5/4 14:10:43s	-9.5313	3.236	3.22	3.2255	9.677
2016/5/4 14:10:44s	-9.5313	3.236	3.2195	3.2255	9.677
2016/5/4 14:10:45s	-9.5314	3.236	3.2195	3.2255	9.677
2016/5/4 14:10:46s	-9.5313	3.236	3.2195	3.2255	9.677
2016/5/4 14:10:47s	-9.5313	3.236	3.2195	3.2255	9.677
2016/5/4 14:10:48s	-9.5313	3.2355	3.2195	3.2255	9.677
2016/5/4 14:10:49s	-9.5313	3.2355	3.2195	3.225	9.677
2016/5/4 14:10:50s	-9.5313	3.2355	3.2195	3.225	9.677
2016/5/4 14:10:51s	-9.5312	3.2355	3.2195	3.225	9.677
2016/5/4 14:10:52s	-9.5313	3.2355	3.2195	3.225	9.677
2016/5/4 14:10:53s	-9.5313	3.2355	3.2195	3.225	9.677
2016/5/4 14:10:54s	-9.5314	3.2355	3.2195	3.225	9.677
2016/5/4 14:10:55s	-9.5313	3.2355	3.2195	3.225	9.676
2016/5/4 14:10:56s	-9.5313	3.2355	3.2195	3.225	9.676
2016/5/4 14:10:57s	-9.5313	3.2355	3.2195	3.225	9.676
2016/5/4 14:10:58s	-9.5314	3.2355	3.2195	3.225	9.676
2016/5/4 14:10:59s	-9.5313	3.2355	3.2195	3.225	9.676
2016/5/4 14:11:00s	-9.5314	3.2355	3.2195	3.225	9.676
2016/5/4 14:11:01s	-9.5313	3.2355	3.2195	3.225	9.676
2016/5/4 14:11:02s	-9.5313	3.2355	3.2195	3.225	9.676
2016/5/4 14:11:03s	-9.5313	3.2355	3.2195	3.225	9.676
2016/5/4 14:11:04s	-9.5313	3.235	3.219	3.225	9.676
2016/5/4 14:11:05s	-9.5313	3.2355	3.219	3.225	9.676
2016/5/4 14:11:06s	-9.5314	3.2355	3.219	3.225	9.676
2016/5/4 14:11:07s	-9.5314	3.235	3.219	3.225	9.676
2016/5/4 14:11:08s	-9.5313	3.235	3.219	3.225	9.676
2016/5/4 14:11:09s	-9.5314	3.235	3.219	3.225	9.676
2016/5/4 14:11:10s	-9.5313	3.235	3.219	3.225	9.676
2016/5/4 14:11:11s	-9.5314	3.235	3.219	3.2245	9.676
2016/5/4 14:11:12s	-9.5313	3.235	3.219	3.2245	9.676
2016/5/4 14:11:13s	-9.5314	3.235	3.219	3.2245	9.676
2016/5/4 14:11:14s	-9.5313	3.235	3.219	3.2245	9.676
2016/5/4 14:11:15s	-9.5313	3.235	3.219	3.2245	9.676
2016/5/4 14:11:16s	-9.5314	3.235	3.219	3.2245	9.676
2016/5/4 14:11:17s	-9.5315	3.235	3.219	3.2245	9.676
2016/5/4 14:11:18s	-9.5313	3.235	3.219	3.2245	9.676
2016/5/4 14:11:19s	-9.5314	3.235	3.219	3.2245	9.675
2016/5/4 14:11:20s	-9.5314	3.235	3.219	3.2245	9.675
2016/5/4 14:11:21s	-9.5314	3.235	3.219	3.2245	9.675
2016/5/4 14:11:22s	-9.5313	3.235	3.219	3.2245	9.675
2016/5/4 14:11:23s	-9.5314	3.235	3.219	3.2245	9.675
2016/5/4 14:11:24s	-9.5313	3.2345	3.2185	3.2245	9.675
2016/5/4 14:11:25s	-9.5313	3.2345	3.2185	3.2245	9.675
2016/5/4 14:11:26s	-9.5313	3.2345	3.2185	3.2245	9.675
2016/5/4 14:11:27s	-9.5313	3.2345	3.2185	3.2245	9.675
2016/5/4 14:11:28s	-9.5314	3.2345	3.2185	3.2245	9.675
2016/5/4 14:11:29s	-9.5314	3.2345	3.2185	3.2245	9.675
2016/5/4 14:11:30s	-9.5314	3.2345	3.2185	3.224	9.675
2016/5/4 14:11:31s	-9.5314	3.2345	3.2185	3.224	9.675
2016/5/4 14:11:32s	-9.5314	3.2345	3.2185	3.224	9.675
2016/5/4 14:11:33s	-9.5314	3.2345	3.2185	3.224	9.674
2016/5/4 14:11:34s	-9.5314	3.2345	3.2185	3.224	9.674
2016/5/4 14:11:35s	-9.5314	3.2345	3.2185	3.224	9.674
2016/5/4 14:11:36s	-9.5314	3.2345	3.2185	3.224	9.674
2016/5/4 14:11:37s	-9.5315	3.2345	3.2185	3.224	9.674
2016/5/4 14:11:38s	-9.5313	3.2345	3.2185	3.224	9.674
2016/5/4 14:11:39s	-9.5314	3.2345	3.2185	3.224	9.674
2016/5/4 14:11:40s	-9.5314	3.2345	3.2185	3.224	9.674
2016/5/4 14:11:41s	-9.5314	3.2345	3.2185	3.224	9.674
2016/5/4 14:11:42s	-9.5314	3.2345	3.2185	3.224	9.674
2016/5/4 14:11:43s	-9.5314	3.234	3.2185	3.224	9.674
2016/5/4 14:11:44s	-9.5315	3.234	3.2185	3.224	9.674
2016/5/4 14:11:45s	-9.5313	3.234	3.218	3.224	9.673
2016/5/4 14:11:46s	-9.5314	3.234	3.218	3.224	9.673
2016/5/4 14:11:47s	-9.5314	3.234	3.218	3.224	9.674
2016/5/4 14:11:48s	-9.5315	3.234	3.218	3.224	9.673
2016/5/4 14:11:49s	-9.5314	3.234	3.218	3.224	9.673
2016/5/4 14:11:50s	-9.5314	3.234	3.218	3.2235	9.673
2016/5/4 14:11:51s	-9.5314	3.234	3.218	3.224	9.673
2016/5/4 14:11:52s	-9.5315	3.234	3.218	3.224	9.673
2016/5/4 14:11:53s	-9.5314	3.234	3.218	3.2235	9.673
2016/5/4 14:11:54s	-9.5315	3.234	3.218	3.224	9.673
2016/5/4 14:11:55s	-9.5315	3.234	3.218	3.2235	9.673
2016/5/4 14:11:56s	-9.5315	3.234	3.218	3.2235	9.673
2016/5/4 14:11:57s	-9.5315	3.234	3.218	3.2235	9.673
2016/5/4 14:11:58s	-9.5315	3.234	3.218	3.2235	9.673
2016/5/4 14:11:59s	-9.5315	3.234	3.218	3.2235	9.672
2016/5/4 14:12:00s	-9.5315	3.2335	3.218	3.2235	9.672
2016/5/4 14:12:01s	-9.5314	3.2335	3.218	3.2235	9.672
2016/5/4 14:12:02s	-9.5315	3.2335	3.218	3.2235	9.672
2016/5/4 14:12:03s	-9.5314	3.2335	3.2175	3.2235	9.672
2016/5/4 14:12:04s	-9.5315	3.2335	3.2175	3.2235	9.672
2016/5/4 14:12:05s	-9.5315	3.2335	3.2175	3.2235	9.672
2016/5/4 14:12:06s	-9.5315	3.2335	3.2175	3.2235	9.672
2016/5/4 14:12:07s	-9.5314	3.2335	3.2175	3.2235	9.672
2016/5/4 14:12:08s	-9.5314	3.2335	3.2175	3.2235	9.672
2016/5/4 14:12:09s	-9.5314	3.2335	3.2175	3.2235	9.672
2016/5/4 14:12:10s	-9.5314	3.2335	3.2175	3.2235	9.672
2016/5/4 14:12:11s	-9.5314	3.2335	3.2175	3.2235	9.672
2016/5/4 14:12:12s	-9.5315	3.2335	3.2175	3.223	9.671
2016/5/4 14:12:13s	-9.5315	3.2335	3.2175	3.2235	9.671
2016/5/4 14:12:14s	-9.5315	3.2335	3.2175	3.223	9.671
2016/5/4 14:12:15s	-9.5314	3.233	3.2175	3.223	9.671
2016/5/4 14:12:16s	-9.5315	3.2335	3.2175	3.223	9.671
2016/5/4 14:12:17s	-9.5314	3.2335	3.2175	3.223	9.671
2016/5/4 14:12:18s	-9.5315	3.2335	3.2175	3.223	9.671
2016/5/4 14:12:19s	-9.5314	3.2335	3.2175	3.223	9.671
2016/5/4 14:12:20s	-9.5315	3.233	3.2175	3.223	9.671
2016/5/4 14:12:21s	-9.5315	3.233	3.2175	3.223	9.671
2016/5/4 14:12:22s	-9.5315	3.233	3.2175	3.223	9.671
2016/5/4 14:12:23s	-9.5315	3.233	3.2175	3.223	9.671
2016/5/4 14:12:24s	-9.5315	3.233	3.2175	3.223	9.671
2016/5/4 14:12:25s	-9.5315	3.233	3.217	3.223	9.67
2016/5/4 14:12:26s	-9.5315	3.233	3.2175	3.223	9.671
2016/5/4 14:12:27s	-9.5315	3.233	3.217	3.223	9.67
2016/5/4 14:12:28s	-9.5314	3.233	3.217	3.223	9.67
2016/5/4 14:12:29s	-9.5315	3.233	3.217	3.223	9.67
2016/5/4 14:12:30s	-9.5314	3.233	3.217	3.223	9.67
2016/5/4 14:12:31s	-9.5314	3.233	3.217	3.223	9.67
2016/5/4 14:12:32s	-9.5315	3.233	3.217	3.2225	9.67
2016/5/4 14:12:33s	-9.5315	3.233	3.217	3.2225	9.67
2016/5/4 14:12:34s	-9.5314	3.233	3.217	3.2225	9.67
2016/5/4 14:12:35s	-9.5315	3.2325	3.217	3.2225	9.67
2016/5/4 14:12:36s	-9.5315	3.2325	3.217	3.2225	9.67
2016/5/4 14:12:37s	-9.5315	3.2325	3.217	3.2225	9.67
2016/5/4 14:12:38s	-9.5315	3.2325	3.217	3.2225	9.67
2016/5/4 14:12:39s	-9.5315	3.2325	3.217	3.2225	9.67
2016/5/4 14:12:40s	-9.5315	3.2325	3.217	3.2225	9.669
2016/5/4 14:12:41s	-9.5314	3.2325	3.217	3.2225	9.669
2016/5/4 14:12:42s	-9.5315	3.2325	3.217	3.2225	9.669
2016/5/4 14:12:43s	-9.5314	3.2325	3.217	3.2225	9.669
2016/5/4 14:12:44s	-9.5315	3.2325	3.2165	3.2225	9.669
2016/5/4 14:12:45s	-9.5315	3.2325	3.2165	3.2225	9.669
2016/5/4 14:12:46s	-9.5315	3.2325	3.2165	3.2225	9.669
2016/5/4 14:12:47s	-9.5315	3.2325	3.2165	3.2225	9.669
2016/5/4 14:12:48s	-9.5315	3.2325	3.2165	3.2225	9.669
2016/5/4 14:12:49s	-9.5316	3.2325	3.2165	3.2225	9.669
2016/5/4 14:12:50s	-9.5315	3.2325	3.2165	3.2225	9.669
2016/5/4 14:12:51s	-9.5315	3.2325	3.2165	3.2225	9.669
2016/5/4 14:12:52s	-9.5315	3.232	3.2165	3.2225	9.668
2016/5/4 14:12:53s	-9.5315	3.232	3.2165	3.222	9.668
2016/5/4 14:12:54s	-9.5315	3.232	3.2165	3.222	9.668
2016/5/4 14:12:55s	-9.5316	3.232	3.2165	3.222	9.668
2016/5/4 14:12:56s	-9.5315	3.232	3.2165	3.222	9.668
2016/5/4 14:12:57s	-9.5316	3.232	3.2165	3.222	9.668
2016/5/4 14:12:58s	-9.5315	3.232	3.2165	3.222	9.668
2016/5/4 14:12:59s	-9.5315	3.232	3.2165	3.222	9.668
2016/5/4 14:13:00s	-9.5315	3.232	3.2165	3.222	9.668
2016/5/4 14:13:01s	-9.5316	3.232	3.2165	3.222	9.668
2016/5/4 14:13:02s	-9.5315	3.232	3.2165	3.222	9.668
2016/5/4 14:13:03s	-9.5315	3.232	3.2165	3.222	9.668
2016/5/4 14:13:04s	-9.5315	3.232	3.2165	3.222	9.667
2016/5/4 14:13:05s	-9.5315	3.232	3.2165	3.222	9.667
2016/5/4 14:13:06s	-9.5315	3.232	3.216	3.222	9.667
2016/5/4 14:13:07s	-9.5315	3.232	3.216	3.222	9.667
2016/5/4 14:13:08s	-9.5315	3.232	3.216	3.222	9.667
2016/5/4 14:13:09s	-9.5315	3.232	3.216	3.222	9.667
2016/5/4 14:13:10s	-9.5315	3.232	3.216	3.222	9.667
2016/5/4 14:13:11s	-9.5315	3.2315	3.216	3.222	9.667
2016/5/4 14:13:12s	-9.5315	3.2315	3.216	3.2215	9.667
2016/5/4 14:13:13s	-9.5315	3.2315	3.216	3.2215	9.667
2016/5/4 14:13:14s	-9.5315	3.2315	3.216	3.2215	9.667
2016/5/4 14:13:15s	-9.5315	3.2315	3.216	3.2215	9.667
2016/5/4 14:13:16s	-9.5315	3.2315	3.216	3.2215	9.667
2016/5/4 14:13:17s	-9.5315	3.2315	3.216	3.2215	9.666
2016/5/4 14:13:18s	-9.5315	3.2315	3.216	3.2215	9.666
2016/5/4 14:13:19s	-9.5316	3.2315	3.216	3.2215	9.666
2016/5/4 14:13:20s	-9.5315	3.2315	3.216	3.2215	9.666
2016/5/4 14:13:21s	-9.5315	3.2315	3.216	3.2215	9.666
2016/5/4 14:13:22s	-9.5315	3.2315	3.216	3.2215	9.666
2016/5/4 14:13:23s	-9.5315	3.2315	3.216	3.2215	9.666
2016/5/4 14:13:24s	-9.5315	3.2315	3.2155	3.2215	9.666
2016/5/4 14:13:25s	-9.5315	3.2315	3.2155	3.2215	9.666
2016/5/4 14:13:26s	-9.5315	3.2315	3.2155	3.2215	9.666
2016/5/4 14:13:27s	-9.5315	3.2315	3.2155	3.2215	9.666
2016/5/4 14:13:28s	-9.5315	3.231	3.2155	3.2215	9.666
2016/5/4 14:13:29s	-9.5315	3.231	3.2155	3.221	9.666
2016/5/4 14:13:30s	-9.5315	3.231	3.2155	3.221	9.665
2016/5/4 14:13:31s	-9.5316	3.231	3.2155	3.221	9.665
2016/5/4 14:13:32s	-9.5315	3.231	3.2155	3.221	9.665
2016/5/4 14:13:33s	-9.5316	3.231	3.2155	3.221	9.665
2016/5/4 14:13:34s	-9.5316	3.231	3.2155	3.221	9.665
2016/5/4 14:13:35s	-9.5315	3.231	3.2155	3.221	9.665
2016/5/4 14:13:36s	-9.5315	3.231	3.2155	3.221	9.665
2016/5/4 14:13:37s	-9.5316	3.231	3.2155	3.221	9.665
2016/5/4 14:13:38s	-9.5315	3.231	3.2155	3.221	9.665
2016/5/4 14:13:39s	-9.5315	3.231	3.2155	3.221	9.665
2016/5/4 14:13:40s	-9.5316	3.231	3.2155	3.221	9.665
2016/5/4 14:13:41s	-9.5315	3.231	3.2155	3.221	9.665
2016/5/4 14:13:42s	-9.5316	3.231	3.2155	3.221	9.664
2016/5/4 14:13:43s	-9.5315	3.231	3.2155	3.221	9.665
2016/5/4 14:13:44s	-9.5316	3.231	3.2155	3.221	9.664
2016/5/4 14:13:45s	-9.5315	3.231	3.2155	3.221	9.664
2016/5/4 14:13:46s	-9.5316	3.231	3.2155	3.221	9.664
2016/5/4 14:13:47s	-9.5316	3.2305	3.215	3.221	9.664
2016/5/4 14:13:48s	-9.5315	3.2305	3.215	3.221	9.664
2016/5/4 14:13:49s	-9.5316	3.2305	3.215	3.221	9.664
2016/5/4 14:13:50s	-9.5316	3.2305	3.215	3.221	9.664
2016/5/4 14:13:51s	-9.5315	3.2305	3.215	3.2205	9.664
2016/5/4 14:13:52s	-9.5316	3.2305	3.215	3.221	9.664
2016/5/4 14:13:53s	-9.5315	3.2305	3.215	3.2205	9.664
2016/5/4 14:13:54s	-9.5316	3.2305	3.215	3.2205	9.664
2016/5/4 14:13:55s	-9.5316	3.2305	3.215	3.2205	9.664
2016/5/4 14:13:56s	-9.5315	3.2305	3.215	3.2205	9.663
2016/5/4 14:13:57s	-9.5315	3.2305	3.215	3.2205	9.663
2016/5/4 14:13:58s	-9.5316	3.2305	3.215	3.2205	9.663
2016/5/4 14:13:59s	-9.5316	3.2305	3.215	3.2205	9.663
2016/5/4 14:14:00s	-9.5316	3.2305	3.215	3.2205	9.663
2016/5/4 14:14:01s	-9.5316	3.2305	3.215	3.2205	9.663
2016/5/4 14:14:02s	-9.5315	3.2305	3.215	3.2205	9.663
2016/5/4 14:14:03s	-9.5316	3.2305	3.215	3.2205	9.663
2016/5/4 14:14:04s	-9.5316	3.2305	3.215	3.2205	9.663
2016/5/4 14:14:05s	-9.5316	3.2305	3.215	3.2205	9.663
2016/5/4 14:14:06s	-9.5316	3.2305	3.215	3.2205	9.663
2016/5/4 14:14:07s	-9.5316	3.23	3.2145	3.2205	9.663
2016/5/4 14:14:08s	-9.5316	3.23	3.2145	3.22	9.663
2016/5/4 14:14:09s	-9.5316	3.23	3.2145	3.22	9.663
2016/5/4 14:14:10s	-9.5316	3.23	3.2145	3.22	9.662
2016/5/4 14:14:11s	-9.5316	3.23	3.2145	3.2205	9.662
2016/5/4 14:14:12s	-9.5316	3.23	3.2145	3.22	9.662
2016/5/4 14:14:13s	-9.5316	3.23	3.2145	3.22	9.662
2016/5/4 14:14:14s	-9.5316	3.23	3.2145	3.22	9.662
2016/5/4 14:14:15s	-9.5316	3.23	3.2145	3.22	9.662
2016/5/4 14:14:16s	-9.5316	3.23	3.2145	3.22	9.662
2016/5/4 14:14:17s	-9.5316	3.23	3.2145	3.22	9.662
2016/5/4 14:14:18s	-9.5315	3.23	3.2145	3.22	9.662
2016/5/4 14:14:19s	-9.5316	3.23	3.2145	3.22	9.662
2016/5/4 14:14:20s	-9.5315	3.23	3.2145	3.22	9.662
2016/5/4 14:14:21s	-9.5316	3.23	3.2145	3.22	9.662
2016/5/4 14:14:22s	-9.5316	3.23	3.2145	3.22	9.662
2016/5/4 14:14:23s	-9.5316	3.23	3.2145	3.22	9.661
2016/5/4 14:14:24s	-9.5317	3.23	3.2145	3.22	9.661
2016/5/4 14:14:25s	-9.5316	3.23	3.2145	3.22	9.661
2016/5/4 14:14:26s	-9.5317	3.2295	3.214	3.22	9.661
2016/5/4 14:14:27s	-9.5315	3.2295	3.2145	3.22	9.661
2016/5/4 14:14:28s	-9.5316	3.2295	3.214	3.22	9.661
2016/5/4 14:14:29s	-9.5316	3.2295	3.214	3.22	9.661
2016/5/4 14:14:30s	-9.5316	3.2295	3.214	3.22	9.661
2016/5/4 14:14:31s	-9.5316	3.2295	3.214	3.2195	9.661
2016/5/4 14:14:32s	-9.5317	3.2295	3.214	3.2195	9.661
2016/5/4 14:14:33s	-9.5316	3.2295	3.214	3.2195	9.661
2016/5/4 14:14:34s	-9.5316	3.2295	3.214	3.2195	9.661
2016/5/4 14:14:35s	-9.5316	3.2295	3.214	3.2195	9.66
2016/5/4 14:14:36s	-9.5316	3.2295	3.214	3.2195	9.66
2016/5/4 14:14:37s	-9.5316	3.2295	3.214	3.2195	9.66
2016/5/4 14:14:38s	-9.5316	3.2295	3.214	3.2195	9.66
2016/5/4 14:14:39s	-9.5317	3.2295	3.214	3.2195	9.66
2016/5/4 14:14:40s	-9.5317	3.2295	3.214	3.2195	9.66
2016/5/4 14:14:41s	-9.5317	3.2295	3.214	3.2195	9.66
2016/5/4 14:14:42s	-9.5317	3.2295	3.214	3.2195	9.66
2016/5/4 14:14:43s	-9.5317	3.2295	3.214	3.2195	9.66
2016/5/4 14:14:44s	-9.5316	3.229	3.214	3.2195	9.66
2016/5/4 14:14:45s	-9.5317	3.229	3.214	3.2195	9.66
2016/5/4 14:14:46s	-9.5317	3.229	3.214	3.2195	9.659
2016/5/4 14:14:47s	-9.5317	3.229	3.214	3.2195	9.66
2016/5/4 14:14:48s	-9.5317	3.229	3.214	3.2195	9.659
2016/5/4 14:14:49s	-9.5317	3.229	3.214	3.2195	9.66
2016/5/4 14:14:50s	-9.5317	3.229	3.214	3.2195	9.659
2016/5/4 14:14:51s	-9.5317	3.229	3.2135	3.2195	9.659
2016/5/4 14:14:52s	-9.5317	3.229	3.2135	3.219	9.659
2016/5/4 14:14:53s	-9.5318	3.229	3.2135	3.219	9.659
2016/5/4 14:14:54s	-9.5318	3.229	3.2135	3.2195	9.659
2016/5/4 14:14:55s	-9.5317	3.229	3.2135	3.219	9.659
2016/5/4 14:14:56s	-9.5317	3.229	3.2135	3.219	9.659
2016/5/4 14:14:57s	-9.5318	3.229	3.2135	3.219	9.659
2016/5/4 14:14:58s	-9.5317	3.229	3.2135	3.219	9.659
2016/5/4 14:14:59s	-9.5317	3.229	3.2135	3.219	9.659
2016/5/4 14:15:00s	-9.5318	3.229	3.2135	3.219	9.658
2016/5/4 14:15:01s	-9.5318	3.229	3.2135	3.219	9.658
2016/5/4 14:15:02s	-9.5317	3.2285	3.2135	3.219	9.658
2016/5/4 14:15:03s	-9.5317	3.2285	3.2135	3.219	9.658
2016/5/4 14:15:04s	-9.5317	3.2285	3.2135	3.219	9.658
2016/5/4 14:15:05s	-9.5317	3.2285	3.2135	3.219	9.658
2016/5/4 14:15:06s	-9.5318	3.2285	3.2135	3.219	9.658
2016/5/4 14:15:07s	-9.5317	3.2285	3.2135	3.219	9.658
2016/5/4 14:15:08s	-9.5317	3.2285	3.2135	3.219	9.658
2016/5/4 14:15:09s	-9.5317	3.2285	3.213	3.219	9.658
2016/5/4 14:15:10s	-9.5317	3.2285	3.213	3.219	9.658
2016/5/4 14:15:11s	-9.5317	3.2285	3.213	3.2185	9.658
2016/5/4 14:15:12s	-9.5318	3.2285	3.213	3.2185	9.658
2016/5/4 14:15:13s	-9.5317	3.2285	3.213	3.2185	9.658
2016/5/4 14:15:14s	-9.5318	3.2285	3.213	3.2185	9.658
2016/5/4 14:15:15s	-9.5317	3.2285	3.213	3.2185	9.657
2016/5/4 14:15:16s	-9.5317	3.2285	3.213	3.2185	9.657
2016/5/4 14:15:17s	-9.5317	3.2285	3.213	3.2185	9.657
2016/5/4 14:15:18s	-9.5317	3.2285	3.213	3.2185	9.657
2016/5/4 14:15:19s	-9.5317	3.228	3.213	3.2185	9.657
2016/5/4 14:15:20s	-9.5317	3.228	3.213	3.2185	9.657
2016/5/4 14:15:21s	-9.5317	3.228	3.213	3.2185	9.657
2016/5/4 14:15:22s	-9.5317	3.228	3.213	3.2185	9.657
2016/5/4 14:15:23s	-9.5317	3.228	3.213	3.2185	9.657
2016/5/4 14:15:24s	-9.5317	3.228	3.213	3.2185	9.657
2016/5/4 14:15:25s	-9.5317	3.228	3.213	3.2185	9.657
2016/5/4 14:15:26s	-9.5317	3.228	3.213	3.2185	9.657
2016/5/4 14:15:27s	-9.5317	3.228	3.213	3.2185	9.656
2016/5/4 14:15:28s	-9.5317	3.228	3.213	3.2185	9.656
2016/5/4 14:15:29s	-9.5317	3.228	3.213	3.2185	9.656
2016/5/4 14:15:30s	-9.5317	3.228	3.213	3.218	9.656
2016/5/4 14:15:31s	-9.5317	3.228	3.2125	3.218	9.656
2016/5/4 14:15:32s	-9.5318	3.228	3.2125	3.218	9.656
2016/5/4 14:15:33s	-9.5317	3.228	3.2125	3.218	9.656
2016/5/4 14:15:34s	-9.5317	3.228	3.2125	3.218	9.656
2016/5/4 14:15:35s	-9.5318	3.228	3.2125	3.218	9.656
2016/5/4 14:15:36s	-9.5317	3.228	3.2125	3.218	9.656
2016/5/4 14:15:37s	-9.5317	3.2275	3.2125	3.218	9.656
2016/5/4 14:15:38s	-9.5318	3.2275	3.2125	3.218	9.656
2016/5/4 14:15:39s	-9.5318	3.2275	3.2125	3.218	9.656
2016/5/4 14:15:40s	-9.5318	3.2275	3.2125	3.218	9.656
2016/5/4 14:15:41s	-9.5318	3.2275	3.2125	3.218	9.655
2016/5/4 14:15:42s	-9.5317	3.2275	3.2125	3.218	9.655
2016/5/4 14:15:43s	-9.5318	3.2275	3.2125	3.218	9.655
2016/5/4 14:15:44s	-9.5318	3.2275	3.2125	3.218	9.655
2016/5/4 14:15:45s	-9.5318	3.2275	3.2125	3.218	9.655
2016/5/4 14:15:46s	-9.5317	3.2275	3.2125	3.218	9.655
2016/5/4 14:15:47s	-9.5318	3.2275	3.2125	3.218	9.655
2016/5/4 14:15:48s	-9.5317	3.2275	3.2125	3.218	9.655
2016/5/4 14:15:49s	-9.5318	3.2275	3.2125	3.218	9.655
2016/5/4 14:15:50s	-9.5317	3.2275	3.212	3.218	9.655
2016/5/4 14:15:51s	-9.5318	3.2275	3.2125	3.2175	9.655
2016/5/4 14:15:52s	-9.5317	3.2275	3.212	3.2175	9.655
2016/5/4 14:15:53s	-9.5317	3.2275	3.212	3.2175	9.655
2016/5/4 14:15:54s	-9.5317	3.2275	3.212	3.2175	9.654
2016/5/4 14:15:55s	-9.5318	3.2275	3.212	3.2175	9.654
2016/5/4 14:15:56s	-9.5317	3.227	3.212	3.2175	9.654
2016/5/4 14:15:57s	-9.5317	3.227	3.212	3.2175	9.654
2016/5/4 14:15:58s	-9.5318	3.227	3.212	3.2175	9.654
2016/5/4 14:15:59s	-9.5317	3.2275	3.212	3.2175	9.654
2016/5/4 14:16:00s	-9.5317	3.227	3.212	3.2175	9.654
2016/5/4 14:16:01s	-9.5317	3.227	3.212	3.2175	9.654
2016/5/4 14:16:02s	-9.5317	3.227	3.212	3.2175	9.654
2016/5/4 14:16:03s	-9.5318	3.227	3.212	3.2175	9.654
2016/5/4 14:16:04s	-9.5318	3.227	3.212	3.2175	9.654
2016/5/4 14:16:05s	-9.5318	3.227	3.212	3.2175	9.654
2016/5/4 14:16:06s	-9.5317	3.227	3.212	3.2175	9.654
2016/5/4 14:16:07s	-9.5318	3.227	3.212	3.2175	9.653
2016/5/4 14:16:08s	-9.5317	3.227	3.212	3.217	9.653
2016/5/4 14:16:09s	-9.5318	3.227	3.212	3.217	9.653
2016/5/4 14:16:10s	-9.5318	3.227	3.212	3.217	9.653
2016/5/4 14:16:11s	-9.5317	3.227	3.2115	3.217	9.653
2016/5/4 14:16:12s	-9.5318	3.227	3.2115	3.217	9.653
2016/5/4 14:16:13s	-9.5318	3.227	3.2115	3.217	9.653
2016/5/4 14:16:14s	-9.5317	3.2265	3.2115	3.217	9.653
2016/5/4 14:16:15s	-9.5317	3.227	3.2115	3.217	9.653
2016/5/4 14:16:16s	-9.5318	3.2265	3.2115	3.217	9.653
2016/5/4 14:16:17s	-9.5318	3.2265	3.2115	3.217	9.653
2016/5/4 14:16:18s	-9.5317	3.2265	3.2115	3.217	9.653
2016/5/4 14:16:19s	-9.5317	3.2265	3.2115	3.217	9.652
2016/5/4 14:16:20s	-9.5317	3.2265	3.2115	3.217	9.652
2016/5/4 14:16:21s	-9.5317	3.2265	3.2115	3.217	9.652
2016/5/4 14:16:22s	-9.5317	3.2265	3.2115	3.217	9.652
2016/5/4 14:16:23s	-9.5317	3.2265	3.2115	3.217	9.652
2016/5/4 14:16:24s	-9.5317	3.2265	3.2115	3.217	9.652
2016/5/4 14:16:25s	-9.5318	3.2265	3.2115	3.217	9.652
2016/5/4 14:16:26s	-9.5317	3.2265	3.2115	3.217	9.652
2016/5/4 14:16:27s	-9.5317	3.2265	3.2115	3.2165	9.652
2016/5/4 14:16:28s	-9.5317	3.2265	3.2115	3.2165	9.652
2016/5/4 14:16:29s	-9.5318	3.2265	3.2115	3.2165	9.652
2016/5/4 14:16:30s	-9.5317	3.2265	3.2115	3.2165	9.652
2016/5/4 14:16:31s	-9.5318	3.2265	3.2115	3.2165	9.652
2016/5/4 14:16:32s	-9.5317	3.2265	3.211	3.2165	9.652
2016/5/4 14:16:33s	-9.5318	3.2265	3.211	3.2165	9.651
2016/5/4 14:16:34s	-9.5318	3.226	3.211	3.2165	9.651
2016/5/4 14:16:35s	-9.5317	3.226	3.211	3.2165	9.651
2016/5/4 14:16:36s	-9.5316	3.226	3.211	3.2165	9.651
2016/5/4 14:16:37s	-9.5317	3.226	3.211	3.2165	9.651
2016/5/4 14:16:38s	-9.5317	3.226	3.211	3.2165	9.651
2016/5/4 14:16:39s	-9.5318	3.226	3.211	3.2165	9.651
2016/5/4 14:16:40s	-9.5318	3.226	3.211	3.2165	9.651
2016/5/4 14:16:41s	-9.5317	3.226	3.211	3.2165	9.651
2016/5/4 14:16:42s	-9.5318	3.226	3.211	3.2165	9.651
2016/5/4 14:16:43s	-9.5317	3.226	3.211	3.2165	9.651
2016/5/4 14:16:44s	-9.5317	3.226	3.211	3.2165	9.651
2016/5/4 14:16:45s	-9.5317	3.226	3.211	3.2165	9.65
2016/5/4 14:16:46s	-9.5317	3.226	3.211	3.2165	9.65
2016/5/4 14:16:47s	-9.5317	3.226	3.211	3.216	9.65
2016/5/4 14:16:48s	-9.5318	3.226	3.211	3.216	9.65
2016/5/4 14:16:49s	-9.5318	3.226	3.211	3.216	9.65
2016/5/4 14:16:50s	-9.5318	3.226	3.211	3.216	9.65
2016/5/4 14:16:51s	-9.5318	3.226	3.2105	3.216	9.65
2016/5/4 14:16:52s	-9.5317	3.226	3.211	3.216	9.65
2016/5/4 14:16:53s	-9.5317	3.2255	3.2105	3.216	9.65
2016/5/4 14:16:54s	-9.5318	3.226	3.2105	3.216	9.65
2016/5/4 14:16:55s	-9.5318	3.2255	3.2105	3.216	9.65
2016/5/4 14:16:56s	-9.5318	3.2255	3.2105	3.216	9.65
2016/5/4 14:16:57s	-9.5317	3.2255	3.2105	3.216	9.65
2016/5/4 14:16:58s	-9.5318	3.2255	3.2105	3.216	9.649
2016/5/4 14:16:59s	-9.5318	3.2255	3.2105	3.216	9.649
2016/5/4 14:17:00s	-9.5318	3.2255	3.2105	3.216	9.649
2016/5/4 14:17:01s	-9.5317	3.2255	3.2105	3.216	9.649
2016/5/4 14:17:02s	-9.5317	3.2255	3.2105	3.216	9.649
2016/5/4 14:17:03s	-9.5318	3.2255	3.2105	3.216	9.649
2016/5/4 14:17:04s	-9.5318	3.2255	3.2105	3.216	9.649
2016/5/4 14:17:05s	-9.5318	3.2255	3.2105	3.216	9.649
2016/5/4 14:17:06s	-9.5318	3.2255	3.2105	3.2155	9.649
2016/5/4 14:17:07s	-9.5318	3.2255	3.2105	3.2155	9.649
2016/5/4 14:17:08s	-9.5318	3.2255	3.2105	3.216	9.649
2016/5/4 14:17:09s	-9.5319	3.2255	3.2105	3.2155	9.649
2016/5/4 14:17:10s	-9.5318	3.2255	3.2105	3.2155	9.649
2016/5/4 14:17:11s	-9.5318	3.2255	3.2105	3.2155	9.649
2016/5/4 14:17:12s	-9.5318	3.2255	3.2105	3.2155	9.649
2016/5/4 14:17:13s	-9.5318	3.2255	3.2105	3.2155	9.648
2016/5/4 14:17:14s	-9.5317	3.225	3.21	3.2155	9.648
2016/5/4 14:17:15s	-9.5318	3.225	3.21	3.2155	9.648
2016/5/4 14:17:16s	-9.5318	3.225	3.21	3.2155	9.648
2016/5/4 14:17:17s	-9.5318	3.225	3.21	3.2155	9.648
2016/5/4 14:17:18s	-9.5318	3.225	3.21	3.2155	9.648
2016/5/4 14:17:19s	-9.5318	3.225	3.21	3.2155	9.648
2016/5/4 14:17:20s	-9.5318	3.225	3.21	3.2155	9.648
2016/5/4 14:17:21s	-9.5318	3.225	3.21	3.2155	9.648
2016/5/4 14:17:22s	-9.5318	3.225	3.21	3.2155	9.648
2016/5/4 14:17:23s	-9.5318	3.225	3.21	3.2155	9.648
2016/5/4 14:17:24s	-9.5318	3.225	3.21	3.2155	9.648
2016/5/4 14:17:25s	-9.5318	3.225	3.21	3.2155	9.647
2016/5/4 14:17:26s	-9.5317	3.225	3.21	3.215	9.648
2016/5/4 14:17:27s	-9.5318	3.225	3.21	3.215	9.647
2016/5/4 14:17:28s	-9.5317	3.225	3.21	3.215	9.647
2016/5/4 14:17:29s	-9.5318	3.225	3.21	3.215	9.647
2016/5/4 14:17:30s	-9.5317	3.225	3.21	3.215	9.647
2016/5/4 14:17:31s	-9.5318	3.225	3.21	3.215	9.647
2016/5/4 14:17:32s	-9.5318	3.225	3.21	3.215	9.647
2016/5/4 14:17:33s	-9.5318	3.225	3.2095	3.215	9.647
2016/5/4 14:17:34s	-9.5318	3.2245	3.21	3.215	9.647
2016/5/4 14:17:35s	-9.5319	3.2245	3.2095	3.215	9.647
2016/5/4 14:17:36s	-9.5319	3.2245	3.2095	3.215	9.647
2016/5/4 14:17:37s	-9.5319	3.2245	3.21	3.215	9.647
2016/5/4 14:17:38s	-9.5318	3.2245	3.2095	3.215	9.647
2016/5/4 14:17:39s	-9.5318	3.2245	3.2095	3.215	9.646
2016/5/4 14:17:40s	-9.5318	3.2245	3.2095	3.215	9.646
2016/5/4 14:17:41s	-9.5318	3.2245	3.2095	3.215	9.646
2016/5/4 14:17:42s	-9.5318	3.2245	3.2095	3.215	9.646
2016/5/4 14:17:43s	-9.5318	3.2245	3.2095	3.215	9.646
2016/5/4 14:17:44s	-9.5319	3.2245	3.2095	3.215	9.646
2016/5/4 14:17:45s	-9.5319	3.2245	3.2095	3.2145	9.646
2016/5/4 14:17:46s	-9.5319	3.2245	3.2095	3.2145	9.646
2016/5/4 14:17:47s	-9.5319	3.2245	3.2095	3.2145	9.646
2016/5/4 14:17:48s	-9.5318	3.2245	3.2095	3.2145	9.646
2016/5/4 14:17:49s	-9.5318	3.2245	3.2095	3.2145	9.646
2016/5/4 14:17:50s	-9.5317	3.2245	3.2095	3.2145	9.646
2016/5/4 14:17:51s	-9.5318	3.224	3.2095	3.2145	9.645
2016/5/4 14:17:52s	-9.5318	3.2245	3.2095	3.2145	9.646
2016/5/4 14:17:53s	-9.5318	3.224	3.209	3.2145	9.645
2016/5/4 14:17:54s	-9.5319	3.2245	3.2095	3.2145	9.645
2016/5/4 14:17:55s	-9.5319	3.224	3.209	3.2145	9.645
2016/5/4 14:17:56s	-9.5318	3.224	3.209	3.2145	9.645
2016/5/4 14:17:57s	-9.5319	3.224	3.209	3.2145	9.645
2016/5/4 14:17:58s	-9.5318	3.224	3.209	3.2145	9.645
2016/5/4 14:17:59s	-9.5318	3.224	3.209	3.2145	9.645
2016/5/4 14:18:00s	-9.5318	3.224	3.209	3.2145	9.645
2016/5/4 14:18:01s	-9.5318	3.224	3.209	3.2145	9.645
2016/5/4 14:18:02s	-9.5318	3.224	3.209	3.214	9.645
2016/5/4 14:18:03s	-9.5318	3.224	3.209	3.214	9.645
2016/5/4 14:18:04s	-9.5319	3.224	3.209	3.214	9.645
2016/5/4 14:18:05s	-9.5318	3.224	3.209	3.214	9.644
2016/5/4 14:18:06s	-9.5318	3.224	3.209	3.214	9.644
2016/5/4 14:18:07s	-9.5318	3.224	3.209	3.214	9.644
2016/5/4 14:18:08s	-9.5318	3.224	3.209	3.214	9.644
2016/5/4 14:18:09s	-9.5318	3.224	3.209	3.214	9.644
2016/5/4 14:18:10s	-9.5318	3.224	3.209	3.214	9.644
2016/5/4 14:18:11s	-9.5319	3.2235	3.209	3.214	9.644
2016/5/4 14:18:12s	-9.5319	3.224	3.209	3.214	9.644
2016/5/4 14:18:13s	-9.5319	3.224	3.209	3.214	9.644
2016/5/4 14:18:14s	-9.5319	3.2235	3.209	3.214	9.644
2016/5/4 14:18:15s	-9.5318	3.2235	3.2085	3.214	9.644
2016/5/4 14:18:16s	-9.5318	3.2235	3.2085	3.214	9.644
2016/5/4 14:18:17s	-9.5318	3.2235	3.2085	3.214	9.644
2016/5/4 14:18:18s	-9.5318	3.2235	3.2085	3.214	9.643
2016/5/4 14:18:19s	-9.5318	3.2235	3.2085	3.214	9.643
2016/5/4 14:18:20s	-9.5319	3.2235	3.2085	3.214	9.643
2016/5/4 14:18:21s	-9.5319	3.2235	3.2085	3.214	9.643
2016/5/4 14:18:22s	-9.5319	3.2235	3.2085	3.2135	9.643
2016/5/4 14:18:23s	-9.5319	3.2235	3.2085	3.214	9.643
2016/5/4 14:18:24s	-9.5319	3.2235	3.2085	3.2135	9.643
2016/5/4 14:18:25s	-9.5319	3.2235	3.2085	3.2135	9.643
2016/5/4 14:18:26s	-9.5319	3.2235	3.2085	3.2135	9.643
2016/5/4 14:18:27s	-9.5318	3.2235	3.2085	3.2135	9.643
2016/5/4 14:18:28s	-9.5318	3.2235	3.2085	3.2135	9.643
2016/5/4 14:18:29s	-9.5318	3.2235	3.2085	3.2135	9.643
2016/5/4 14:18:30s	-9.5318	3.2235	3.2085	3.2135	9.643
2016/5/4 14:18:31s	-9.5318	3.2235	3.2085	3.2135	9.643
2016/5/4 14:18:32s	-9.5319	3.223	3.2085	3.2135	9.642
2016/5/4 14:18:33s	-9.5318	3.223	3.2085	3.2135	9.642
2016/5/4 14:18:34s	-9.5319	3.2235	3.2085	3.2135	9.642
2016/5/4 14:18:35s	-9.5319	3.223	3.208	3.2135	9.642
2016/5/4 14:18:36s	-9.5319	3.223	3.208	3.2135	9.642
2016/5/4 14:18:37s	-9.5319	3.223	3.208	3.2135	9.642
2016/5/4 14:18:38s	-9.5319	3.223	3.208	3.2135	9.642
2016/5/4 14:18:39s	-9.5319	3.223	3.208	3.2135	9.642
2016/5/4 14:18:40s	-9.5319	3.223	3.208	3.213	9.642
2016/5/4 14:18:41s	-9.5318	3.223	3.208	3.213	9.642
2016/5/4 14:18:42s	-9.5319	3.223	3.208	3.213	9.642
2016/5/4 14:18:43s	-9.5319	3.223	3.208	3.213	9.642
2016/5/4 14:18:44s	-9.532	3.223	3.208	3.213	9.642
2016/5/4 14:18:45s	-9.5319	3.223	3.208	3.213	9.641
2016/5/4 14:18:46s	-9.5319	3.223	3.208	3.213	9.641
2016/5/4 14:18:47s	-9.5319	3.223	3.208	3.213	9.641
2016/5/4 14:18:48s	-9.5319	3.223	3.208	3.213	9.641
2016/5/4 14:18:49s	-9.5319	3.223	3.208	3.213	9.641
2016/5/4 14:18:50s	-9.5319	3.223	3.208	3.213	9.641
2016/5/4 14:18:51s	-9.5319	3.223	3.208	3.213	9.641
2016/5/4 14:18:52s	-9.5319	3.2225	3.208	3.213	9.641
2016/5/4 14:18:53s	-9.5319	3.223	3.208	3.213	9.641
2016/5/4 14:18:54s	-9.5319	3.2225	3.208	3.213	9.641
2016/5/4 14:18:55s	-9.5319	3.223	3.208	3.213	9.641
2016/5/4 14:18:56s	-9.5318	3.2225	3.208	3.213	9.641
2016/5/4 14:18:57s	-9.5318	3.223	3.208	3.213	9.641
2016/5/4 14:18:58s	-9.5318	3.2225	3.208	3.213	9.64
2016/5/4 14:18:59s	-9.5319	3.2225	3.2075	3.213	9.64
2016/5/4 14:19:00s	-9.5319	3.2225	3.2075	3.213	9.64
2016/5/4 14:19:01s	-9.5318	3.2225	3.2075	3.2125	9.64
2016/5/4 14:19:02s	-9.5319	3.2225	3.2075	3.213	9.64
2016/5/4 14:19:03s	-9.5319	3.2225	3.2075	3.2125	9.64
2016/5/4 14:19:04s	-9.5318	3.2225	3.2075	3.2125	9.64
2016/5/4 14:19:05s	-9.5319	3.2225	3.2075	3.2125	9.64
2016/5/4 14:19:06s	-9.5318	3.2225	3.2075	3.2125	9.64
2016/5/4 14:19:07s	-9.5318	3.2225	3.2075	3.2125	9.64
2016/5/4 14:19:08s	-9.5319	3.2225	3.2075	3.2125	9.64
2016/5/4 14:19:09s	-9.5318	3.2225	3.2075	3.2125	9.64
2016/5/4 14:19:10s	-9.5319	3.2225	3.2075	3.2125	9.64
2016/5/4 14:19:11s	-9.5319	3.2225	3.2075	3.2125	9.639
2016/5/4 14:19:12s	-9.5318	3.2225	3.2075	3.2125	9.639
2016/5/4 14:19:13s	-9.5318	3.2225	3.2075	3.2125	9.639
2016/5/4 14:19:14s	-9.5318	3.222	3.2075	3.2125	9.639
2016/5/4 14:19:15s	-9.5318	3.222	3.207	3.2125	9.639
2016/5/4 14:19:16s	-9.5319	3.222	3.207	3.2125	9.639
2016/5/4 14:19:17s	-9.5319	3.222	3.207	3.212	9.639
2016/5/4 14:19:18s	-9.5319	3.222	3.207	3.212	9.639
2016/5/4 14:19:19s	-9.5318	3.222	3.207	3.212	9.639
2016/5/4 14:19:20s	-9.5319	3.222	3.207	3.212	9.639
2016/5/4 14:19:21s	-9.5318	3.222	3.207	3.212	9.639
2016/5/4 14:19:22s	-9.5319	3.222	3.207	3.212	9.639
2016/5/4 14:19:23s	-9.5319	3.222	3.207	3.212	9.639
2016/5/4 14:19:24s	-9.5318	3.222	3.207	3.212	9.639
2016/5/4 14:19:25s	-9.5319	3.222	3.207	3.212	9.639
2016/5/4 14:19:26s	-9.5319	3.222	3.207	3.212	9.639
2016/5/4 14:19:27s	-9.5319	3.222	3.207	3.212	9.638
2016/5/4 14:19:28s	-9.5319	3.222	3.207	3.212	9.638
2016/5/4 14:19:29s	-9.5319	3.222	3.207	3.212	9.638
2016/5/4 14:19:30s	-9.5319	3.222	3.207	3.212	9.638
2016/5/4 14:19:31s	-9.532	3.222	3.207	3.212	9.638
2016/5/4 14:19:32s	-9.5319	3.222	3.207	3.212	9.638
2016/5/4 14:19:33s	-9.5319	3.222	3.207	3.212	9.638
2016/5/4 14:19:34s	-9.5319	3.222	3.207	3.212	9.638
2016/5/4 14:19:35s	-9.5319	3.222	3.207	3.212	9.638
2016/5/4 14:19:36s	-9.5319	3.222	3.207	3.212	9.638
2016/5/4 14:19:37s	-9.5319	3.2215	3.207	3.212	9.638
2016/5/4 14:19:38s	-9.5319	3.2215	3.207	3.212	9.638
2016/5/4 14:19:39s	-9.5319	3.2215	3.207	3.212	9.637
2016/5/4 14:19:40s	-9.532	3.2215	3.2065	3.2115	9.637
2016/5/4 14:19:41s	-9.5319	3.2215	3.2065	3.2115	9.637
2016/5/4 14:19:42s	-9.5319	3.2215	3.2065	3.2115	9.637
2016/5/4 14:19:43s	-9.5319	3.2215	3.2065	3.2115	9.637
2016/5/4 14:19:44s	-9.5319	3.2215	3.2065	3.2115	9.637
2016/5/4 14:19:45s	-9.5319	3.2215	3.2065	3.2115	9.637
2016/5/4 14:19:46s	-9.5319	3.2215	3.2065	3.2115	9.637
2016/5/4 14:19:47s	-9.5318	3.2215	3.2065	3.2115	9.637
2016/5/4 14:19:48s	-9.5319	3.2215	3.2065	3.2115	9.637
2016/5/4 14:19:49s	-9.5319	3.2215	3.2065	3.2115	9.637
2016/5/4 14:19:50s	-9.5319	3.2215	3.2065	3.2115	9.637
2016/5/4 14:19:51s	-9.5318	3.2215	3.2065	3.2115	9.637
2016/5/4 14:19:52s	-9.5319	3.2215	3.2065	3.2115	9.637
2016/5/4 14:19:53s	-9.5319	3.2215	3.2065	3.2115	9.636
2016/5/4 14:19:54s	-9.5318	3.2215	3.2065	3.2115	9.636
2016/5/4 14:19:55s	-9.5319	3.2215	3.2065	3.2115	9.636
2016/5/4 14:19:56s	-9.5319	3.2215	3.2065	3.2115	9.636
2016/5/4 14:19:57s	-9.5319	3.221	3.2065	3.2115	9.636
2016/5/4 14:19:58s	-9.5319	3.221	3.2065	3.2115	9.636
2016/5/4 14:19:59s	-9.532	3.221	3.2065	3.2115	9.636
2016/5/4 14:20:00s	-9.5319	3.221	3.2065	3.211	9.636
2016/5/4 14:20:01s	-9.5319	3.221	3.206	3.211	9.636
2016/5/4 14:20:02s	-9.5318	3.221	3.206	3.211	9.636
2016/5/4 14:20:03s	-9.5319	3.221	3.206	3.211	9.636
2016/5/4 14:20:04s	-9.5319	3.221	3.206	3.211	9.636
2016/5/4 14:20:05s	-9.532	3.221	3.206	3.211	9.636
2016/5/4 14:20:06s	-9.5318	3.221	3.206	3.211	9.636
2016/5/4 14:20:07s	-9.5319	3.221	3.206	3.211	9.636
2016/5/4 14:20:08s	-9.5319	3.221	3.206	3.211	9.635
2016/5/4 14:20:09s	-9.5319	3.221	3.206	3.211	9.635
2016/5/4 14:20:10s	-9.5319	3.221	3.206	3.211	9.635
2016/5/4 14:20:11s	-9.5319	3.221	3.206	3.211	9.635
2016/5/4 14:20:12s	-9.5319	3.221	3.206	3.211	9.635
2016/5/4 14:20:13s	-9.5319	3.221	3.206	3.211	9.635
2016/5/4 14:20:14s	-9.5319	3.221	3.206	3.211	9.635
2016/5/4 14:20:15s	-9.5319	3.221	3.206	3.211	9.635
2016/5/4 14:20:16s	-9.5319	3.221	3.206	3.211	9.635
2016/5/4 14:20:17s	-9.5318	3.221	3.206	3.211	9.635
2016/5/4 14:20:18s	-9.5318	3.2205	3.2055	3.2105	9.635
2016/5/4 14:20:19s	-9.5319	3.221	3.206	3.211	9.635
2016/5/4 14:20:20s	-9.5318	3.2205	3.206	3.211	9.635
2016/5/4 14:20:21s	-9.5318	3.221	3.2055	3.2105	9.634
2016/5/4 14:20:22s	-9.5319	3.2205	3.206	3.2105	9.634
2016/5/4 14:20:23s	-9.5318	3.2205	3.2055	3.2105	9.634
2016/5/4 14:20:24s	-9.5319	3.2205	3.2055	3.2105	9.634
2016/5/4 14:20:25s	-9.5319	3.2205	3.2055	3.2105	9.634
2016/5/4 14:20:26s	-9.5318	3.2205	3.2055	3.2105	9.634
2016/5/4 14:20:27s	-9.5318	3.2205	3.2055	3.2105	9.634
2016/5/4 14:20:28s	-9.5318	3.2205	3.2055	3.2105	9.634
2016/5/4 14:20:29s	-9.5318	3.2205	3.2055	3.2105	9.634
2016/5/4 14:20:30s	-9.5319	3.2205	3.2055	3.2105	9.634
2016/5/4 14:20:31s	-9.5319	3.2205	3.2055	3.2105	9.634
2016/5/4 14:20:32s	-9.5318	3.2205	3.2055	3.2105	9.634
2016/5/4 14:20:33s	-9.5318	3.2205	3.2055	3.2105	9.634
2016/5/4 14:20:34s	-9.5318	3.2205	3.2055	3.2105	9.633
2016/5/4 14:20:35s	-9.5318	3.2205	3.2055	3.2105	9.634
2016/5/4 14:20:36s	-9.5318	3.2205	3.2055	3.2105	9.633
2016/5/4 14:20:37s	-9.5318	3.2205	3.2055	3.2105	9.633
2016/5/4 14:20:38s	-9.5319	3.2205	3.2055	3.21	9.633
2016/5/4 14:20:39s	-9.5318	3.2205	3.2055	3.21	9.633
2016/5/4 14:20:40s	-9.5319	3.2205	3.2055	3.21	9.633
2016/5/4 14:20:41s	-9.5319	3.2205	3.2055	3.21	9.633
2016/5/4 14:20:42s	-9.5318	3.22	3.205	3.21	9.633
2016/5/4 14:20:43s	-9.5319	3.22	3.2055	3.21	9.633
2016/5/4 14:20:44s	-9.5319	3.22	3.205	3.21	9.633
2016/5/4 14:20:45s	-9.5318	3.22	3.205	3.21	9.633
2016/5/4 14:20:46s	-9.5319	3.22	3.205	3.21	9.633
2016/5/4 14:20:47s	-9.5318	3.22	3.205	3.21	9.633
2016/5/4 14:20:48s	-9.5318	3.22	3.205	3.21	9.633
2016/5/4 14:20:49s	-9.5318	3.22	3.205	3.21	9.632
2016/5/4 14:20:50s	-9.5318	3.22	3.205	3.21	9.632
2016/5/4 14:20:51s	-9.5319	3.22	3.205	3.21	9.632
2016/5/4 14:20:52s	-9.5318	3.22	3.205	3.21	9.632
2016/5/4 14:20:53s	-9.5318	3.22	3.205	3.21	9.632
2016/5/4 14:20:54s	-9.5319	3.22	3.205	3.21	9.632
2016/5/4 14:20:55s	-9.5319	3.22	3.205	3.21	9.632
2016/5/4 14:20:56s	-9.5319	3.22	3.205	3.21	9.632
2016/5/4 14:20:57s	-9.5319	3.22	3.205	3.21	9.632
2016/5/4 14:20:58s	-9.532	3.22	3.205	3.21	9.632
2016/5/4 14:20:59s	-9.5319	3.22	3.205	3.21	9.632
2016/5/4 14:21:00s	-9.5319	3.22	3.205	3.2095	9.632
2016/5/4 14:21:01s	-9.5319	3.22	3.205	3.2095	9.632
2016/5/4 14:21:02s	-9.5319	3.22	3.205	3.2095	9.632
2016/5/4 14:21:03s	-9.5319	3.22	3.205	3.2095	9.631
2016/5/4 14:21:04s	-9.5319	3.2195	3.2045	3.2095	9.631
2016/5/4 14:21:05s	-9.5319	3.2195	3.2045	3.2095	9.631
2016/5/4 14:21:06s	-9.5319	3.2195	3.2045	3.2095	9.631
2016/5/4 14:21:07s	-9.5319	3.2195	3.2045	3.2095	9.631
2016/5/4 14:21:08s	-9.5319	3.2195	3.2045	3.2095	9.631
2016/5/4 14:21:09s	-9.5319	3.2195	3.2045	3.2095	9.631
2016/5/4 14:21:10s	-9.5318	3.2195	3.2045	3.2095	9.631
2016/5/4 14:21:11s	-9.5319	3.2195	3.2045	3.2095	9.631
2016/5/4 14:21:12s	-9.5318	3.2195	3.2045	3.2095	9.631
2016/5/4 14:21:13s	-9.5319	3.2195	3.2045	3.2095	9.631
2016/5/4 14:21:14s	-9.5319	3.2195	3.2045	3.2095	9.631
2016/5/4 14:21:15s	-9.5319	3.2195	3.2045	3.2095	9.631
2016/5/4 14:21:16s	-9.5319	3.2195	3.2045	3.209	9.631
2016/5/4 14:21:17s	-9.532	3.2195	3.2045	3.209	9.63
2016/5/4 14:21:18s	-9.5319	3.2195	3.2045	3.209	9.63
2016/5/4 14:21:19s	-9.5319	3.2195	3.2045	3.209	9.63
2016/5/4 14:21:20s	-9.5319	3.2195	3.2045	3.209	9.63
2016/5/4 14:21:21s	-9.5319	3.2195	3.2045	3.209	9.63
2016/5/4 14:21:22s	-9.5319	3.219	3.2045	3.209	9.63
2016/5/4 14:21:23s	-9.5319	3.219	3.204	3.209	9.63
2016/5/4 14:21:24s	-9.5319	3.219	3.204	3.209	9.63
2016/5/4 14:21:25s	-9.5319	3.219	3.204	3.209	9.63
2016/5/4 14:21:26s	-9.5319	3.219	3.204	3.209	9.63
2016/5/4 14:21:27s	-9.5319	3.219	3.204	3.209	9.63
2016/5/4 14:21:28s	-9.5319	3.219	3.204	3.209	9.63
2016/5/4 14:21:29s	-9.532	3.219	3.204	3.209	9.63
2016/5/4 14:21:30s	-9.5319	3.219	3.204	3.209	9.63
2016/5/4 14:21:31s	-9.532	3.219	3.204	3.209	9.63
2016/5/4 14:21:32s	-9.5319	3.219	3.204	3.209	9.629
2016/5/4 14:21:33s	-9.5319	3.219	3.204	3.209	9.629
2016/5/4 14:21:34s	-9.5318	3.219	3.204	3.209	9.629
2016/5/4 14:21:35s	-9.5319	3.219	3.204	3.209	9.629
2016/5/4 14:21:36s	-9.5319	3.219	3.204	3.2085	9.629
2016/5/4 14:21:37s	-9.5319	3.219	3.204	3.2085	9.629
2016/5/4 14:21:38s	-9.5319	3.219	3.204	3.2085	9.629
2016/5/4 14:21:39s	-9.5319	3.219	3.204	3.2085	9.629
2016/5/4 14:21:40s	-9.5319	3.219	3.204	3.2085	9.629
2016/5/4 14:21:41s	-9.532	3.219	3.204	3.2085	9.629
2016/5/4 14:21:42s	-9.5319	3.219	3.204	3.2085	9.628
2016/5/4 14:21:43s	-9.532	3.219	3.204	3.2085	9.628
2016/5/4 14:21:44s	-9.5319	3.219	3.2035	3.2085	9.628
2016/5/4 14:21:45s	-9.5319	3.2185	3.2035	3.2085	9.628
2016/5/4 14:21:46s	-9.5319	3.2185	3.2035	3.2085	9.628
2016/5/4 14:21:47s	-9.532	3.2185	3.2035	3.2085	9.628
2016/5/4 14:21:48s	-9.5319	3.2185	3.2035	3.2085	9.628
2016/5/4 14:21:49s	-9.5319	3.2185	3.2035	3.2085	9.628
2016/5/4 14:21:50s	-9.5319	3.2185	3.2035	3.2085	9.628
2016/5/4 14:21:51s	-9.5319	3.2185	3.2035	3.2085	9.628
2016/5/4 14:21:52s	-9.532	3.2185	3.2035	3.2085	9.628
2016/5/4 14:21:53s	-9.532	3.2185	3.2035	3.2085	9.628
2016/5/4 14:21:54s	-9.5319	3.2185	3.2035	3.2085	9.628
2016/5/4 14:21:55s	-9.5319	3.2185	3.2035	3.208	9.628
2016/5/4 14:21:56s	-9.532	3.2185	3.2035	3.2085	9.628
2016/5/4 14:21:57s	-9.5319	3.2185	3.2035	3.2085	9.627
2016/5/4 14:21:58s	-9.5319	3.2185	3.2035	3.208	9.628
2016/5/4 14:21:59s	-9.532	3.2185	3.2035	3.208	9.627
2016/5/4 14:22:00s	-9.5319	3.2185	3.2035	3.208	9.627
2016/5/4 14:22:01s	-9.532	3.2185	3.2035	3.208	9.627
2016/5/4 14:22:02s	-9.532	3.2185	3.2035	3.208	9.627
2016/5/4 14:22:03s	-9.5319	3.2185	3.2035	3.208	9.627
2016/5/4 14:22:04s	-9.532	3.218	3.203	3.208	9.627
2016/5/4 14:22:05s	-9.532	3.218	3.2035	3.208	9.627
2016/5/4 14:22:06s	-9.532	3.218	3.203	3.208	9.627
2016/5/4 14:22:07s	-9.532	3.218	3.203	3.208	9.627
2016/5/4 14:22:08s	-9.532	3.218	3.203	3.208	9.627
2016/5/4 14:22:09s	-9.532	3.218	3.203	3.208	9.627
2016/5/4 14:22:10s	-9.5319	3.218	3.203	3.208	9.627
2016/5/4 14:22:11s	-9.5319	3.218	3.203	3.208	9.627
2016/5/4 14:22:12s	-9.532	3.218	3.203	3.208	9.626
2016/5/4 14:22:13s	-9.532	3.218	3.203	3.208	9.626
2016/5/4 14:22:14s	-9.532	3.218	3.203	3.208	9.626
2016/5/4 14:22:15s	-9.532	3.218	3.203	3.208	9.626
2016/5/4 14:22:16s	-9.532	3.218	3.203	3.2075	9.626
2016/5/4 14:22:17s	-9.5319	3.218	3.203	3.208	9.626
2016/5/4 14:22:18s	-9.532	3.218	3.203	3.2075	9.626
2016/5/4 14:22:19s	-9.532	3.218	3.203	3.2075	9.626
2016/5/4 14:22:20s	-9.5319	3.218	3.203	3.2075	9.626
2016/5/4 14:22:21s	-9.532	3.218	3.203	3.2075	9.626
2016/5/4 14:22:22s	-9.532	3.218	3.203	3.2075	9.626
2016/5/4 14:22:23s	-9.532	3.218	3.203	3.2075	9.626
2016/5/4 14:22:24s	-9.5319	3.218	3.203	3.2075	9.625
2016/5/4 14:22:25s	-9.5319	3.218	3.203	3.2075	9.626
2016/5/4 14:22:26s	-9.5319	3.2175	3.2025	3.2075	9.625
2016/5/4 14:22:27s	-9.5319	3.218	3.2025	3.2075	9.625
2016/5/4 14:22:28s	-9.5319	3.2175	3.2025	3.2075	9.625
2016/5/4 14:22:29s	-9.5319	3.218	3.2025	3.2075	9.625
2016/5/4 14:22:30s	-9.5319	3.2175	3.2025	3.2075	9.625
2016/5/4 14:22:31s	-9.532	3.2175	3.2025	3.2075	9.625
2016/5/4 14:22:32s	-9.532	3.2175	3.2025	3.2075	9.625
2016/5/4 14:22:33s	-9.5319	3.2175	3.2025	3.2075	9.625
2016/5/4 14:22:34s	-9.5319	3.2175	3.2025	3.207	9.625
2016/5/4 14:22:35s	-9.532	3.2175	3.2025	3.2075	9.625
2016/5/4 14:22:36s	-9.532	3.2175	3.2025	3.207	9.625
2016/5/4 14:22:37s	-9.532	3.2175	3.2025	3.207	9.625
2016/5/4 14:22:38s	-9.532	3.2175	3.2025	3.207	9.624
2016/5/4 14:22:39s	-9.532	3.2175	3.2025	3.207	9.624
2016/5/4 14:22:40s	-9.532	3.2175	3.2025	3.207	9.624
2016/5/4 14:22:41s	-9.5319	3.2175	3.2025	3.207	9.624
2016/5/4 14:22:42s	-9.532	3.2175	3.2025	3.207	9.624
2016/5/4 14:22:43s	-9.5321	3.2175	3.2025	3.207	9.624
2016/5/4 14:22:44s	-9.532	3.2175	3.2025	3.207	9.624
2016/5/4 14:22:45s	-9.532	3.2175	3.2025	3.207	9.624
2016/5/4 14:22:46s	-9.532	3.2175	3.2025	3.207	9.624
2016/5/4 14:22:47s	-9.532	3.2175	3.2025	3.207	9.624
2016/5/4 14:22:48s	-9.532	3.2175	3.202	3.207	9.624
2016/5/4 14:22:49s	-9.532	3.2175	3.202	3.207	9.624
2016/5/4 14:22:50s	-9.5319	3.217	3.202	3.207	9.624
2016/5/4 14:22:51s	-9.5319	3.217	3.202	3.207	9.624
2016/5/4 14:22:52s	-9.5319	3.2175	3.202	3.207	9.624
2016/5/4 14:22:53s	-9.5319	3.217	3.202	3.207	9.623
2016/5/4 14:22:54s	-9.5319	3.217	3.202	3.207	9.623
2016/5/4 14:22:55s	-9.5319	3.217	3.202	3.2065	9.623
2016/5/4 14:22:56s	-9.5319	3.217	3.202	3.207	9.623
2016/5/4 14:22:57s	-9.532	3.217	3.202	3.2065	9.623
2016/5/4 14:22:58s	-9.5319	3.217	3.202	3.2065	9.623
2016/5/4 14:22:59s	-9.532	3.217	3.202	3.2065	9.623
2016/5/4 14:23:00s	-9.532	3.217	3.202	3.2065	9.623
2016/5/4 14:23:01s	-9.5319	3.217	3.202	3.2065	9.623
2016/5/4 14:23:02s	-9.5319	3.217	3.202	3.2065	9.623
2016/5/4 14:23:03s	-9.5319	3.217	3.202	3.2065	9.623
2016/5/4 14:23:04s	-9.5319	3.217	3.202	3.2065	9.623
2016/5/4 14:23:05s	-9.5319	3.217	3.202	3.2065	9.623
2016/5/4 14:23:06s	-9.532	3.217	3.202	3.2065	9.623
2016/5/4 14:23:07s	-9.532	3.217	3.202	3.2065	9.622
2016/5/4 14:23:08s	-9.5319	3.217	3.2015	3.2065	9.622
2016/5/4 14:23:09s	-9.5319	3.217	3.2015	3.2065	9.622
2016/5/4 14:23:10s	-9.532	3.217	3.2015	3.2065	9.622
2016/5/4 14:23:11s	-9.532	3.2165	3.2015	3.206	9.622
2016/5/4 14:23:12s	-9.532	3.2165	3.2015	3.2065	9.622
2016/5/4 14:23:13s	-9.5319	3.2165	3.2015	3.2065	9.622
2016/5/4 14:23:14s	-9.5319	3.2165	3.2015	3.206	9.622
2016/5/4 14:23:15s	-9.5319	3.2165	3.2015	3.206	9.622
2016/5/4 14:23:16s	-9.5319	3.2165	3.2015	3.206	9.622
2016/5/4 14:23:17s	-9.5319	3.2165	3.2015	3.206	9.622
2016/5/4 14:23:18s	-9.532	3.2165	3.2015	3.206	9.622
2016/5/4 14:23:19s	-9.532	3.2165	3.2015	3.206	9.622
2016/5/4 14:23:20s	-9.532	3.2165	3.2015	3.206	9.622
2016/5/4 14:23:21s	-9.532	3.2165	3.2015	3.206	9.622
2016/5/4 14:23:22s	-9.532	3.2165	3.2015	3.206	9.621
2016/5/4 14:23:23s	-9.532	3.2165	3.2015	3.206	9.621
2016/5/4 14:23:24s	-9.532	3.2165	3.2015	3.206	9.621
2016/5/4 14:23:25s	-9.532	3.2165	3.2015	3.206	9.621
2016/5/4 14:23:26s	-9.532	3.2165	3.201	3.206	9.621
2016/5/4 14:23:27s	-9.532	3.2165	3.201	3.206	9.621
2016/5/4 14:23:28s	-9.5321	3.2165	3.2015	3.206	9.621
2016/5/4 14:23:29s	-9.532	3.2165	3.201	3.206	9.621
2016/5/4 14:23:30s	-9.532	3.2165	3.201	3.206	9.621
2016/5/4 14:23:31s	-9.532	3.216	3.201	3.2055	9.621
2016/5/4 14:23:32s	-9.532	3.216	3.201	3.2055	9.621
2016/5/4 14:23:33s	-9.532	3.216	3.201	3.206	9.621
2016/5/4 14:23:34s	-9.5319	3.216	3.201	3.2055	9.621
2016/5/4 14:23:35s	-9.532	3.216	3.201	3.2055	9.621
2016/5/4 14:23:36s	-9.532	3.216	3.201	3.2055	9.621
2016/5/4 14:23:37s	-9.532	3.216	3.201	3.2055	9.62
2016/5/4 14:23:38s	-9.5321	3.216	3.201	3.2055	9.62
2016/5/4 14:23:39s	-9.532	3.216	3.201	3.2055	9.62
2016/5/4 14:23:40s	-9.532	3.216	3.201	3.2055	9.62
2016/5/4 14:23:41s	-9.532	3.216	3.201	3.2055	9.62
2016/5/4 14:23:42s	-9.532	3.216	3.201	3.2055	9.62
2016/5/4 14:23:43s	-9.532	3.216	3.201	3.2055	9.62
2016/5/4 14:23:44s	-9.532	3.216	3.201	3.2055	9.62
2016/5/4 14:23:45s	-9.5321	3.216	3.201	3.2055	9.62
2016/5/4 14:23:46s	-9.532	3.216	3.201	3.2055	9.62
2016/5/4 14:23:47s	-9.5319	3.216	3.201	3.2055	9.619
2016/5/4 14:23:48s	-9.532	3.216	3.201	3.2055	9.619
2016/5/4 14:23:49s	-9.5319	3.216	3.2005	3.2055	9.619
2016/5/4 14:23:50s	-9.532	3.216	3.2005	3.2055	9.619
2016/5/4 14:23:51s	-9.532	3.216	3.2005	3.2055	9.619
2016/5/4 14:23:52s	-9.5319	3.216	3.2005	3.2055	9.619
2016/5/4 14:23:53s	-9.5319	3.2155	3.2005	3.205	9.619
2016/5/4 14:23:54s	-9.532	3.2155	3.2005	3.205	9.619
2016/5/4 14:23:55s	-9.532	3.216	3.2005	3.205	9.619
2016/5/4 14:23:56s	-9.5319	3.2155	3.2005	3.205	9.619
2016/5/4 14:23:57s	-9.532	3.2155	3.2005	3.205	9.619
2016/5/4 14:23:58s	-9.532	3.2155	3.2005	3.205	9.619
2016/5/4 14:23:59s	-9.532	3.2155	3.2005	3.205	9.619
2016/5/4 14:24:00s	-9.532	3.2155	3.2005	3.205	9.619
2016/5/4 14:24:01s	-9.532	3.2155	3.2005	3.205	9.619
2016/5/4 14:24:02s	-9.532	3.2155	3.2005	3.205	9.618
2016/5/4 14:24:03s	-9.5319	3.2155	3.2005	3.205	9.618
2016/5/4 14:24:04s	-9.5319	3.2155	3.2005	3.205	9.618
2016/5/4 14:24:05s	-9.532	3.2155	3.2005	3.205	9.618
2016/5/4 14:24:06s	-9.532	3.2155	3.2005	3.205	9.618
2016/5/4 14:24:07s	-9.5319	3.2155	3.2005	3.205	9.618
2016/5/4 14:24:08s	-9.532	3.2155	3.2	3.205	9.618
2016/5/4 14:24:09s	-9.532	3.2155	3.2005	3.205	9.618
2016/5/4 14:24:10s	-9.532	3.2155	3.2	3.2045	9.618
2016/5/4 14:24:11s	-9.5319	3.2155	3.2	3.205	9.618
2016/5/4 14:24:12s	-9.532	3.2155	3.2	3.2045	9.618
2016/5/4 14:24:13s	-9.5319	3.2155	3.2	3.205	9.618
2016/5/4 14:24:14s	-9.532	3.2155	3.2	3.2045	9.618
2016/5/4 14:24:15s	-9.532	3.215	3.2	3.2045	9.618
2016/5/4 14:24:16s	-9.532	3.2155	3.2	3.2045	9.618
2016/5/4 14:24:17s	-9.532	3.2155	3.2	3.2045	9.617
2016/5/4 14:24:18s	-9.532	3.215	3.2	3.2045	9.617
2016/5/4 14:24:19s	-9.532	3.215	3.2	3.2045	9.617
2016/5/4 14:24:20s	-9.532	3.215	3.2	3.2045	9.617
2016/5/4 14:24:21s	-9.532	3.215	3.2	3.2045	9.617
2016/5/4 14:24:22s	-9.5319	3.215	3.2	3.2045	9.617
2016/5/4 14:24:23s	-9.5319	3.215	3.2	3.2045	9.617
2016/5/4 14:24:24s	-9.532	3.215	3.2	3.2045	9.617
2016/5/4 14:24:25s	-9.5319	3.215	3.2	3.2045	9.617
2016/5/4 14:24:26s	-9.532	3.215	3.2	3.2045	9.617
2016/5/4 14:24:27s	-9.532	3.215	3.1995	3.2045	9.617
2016/5/4 14:24:28s	-9.532	3.215	3.1995	3.204	9.617
2016/5/4 14:24:29s	-9.5321	3.215	3.1995	3.204	9.616
2016/5/4 14:24:30s	-9.532	3.215	3.1995	3.204	9.616
2016/5/4 14:24:31s	-9.5321	3.215	3.1995	3.204	9.616
2016/5/4 14:24:32s	-9.532	3.215	3.1995	3.204	9.616
2016/5/4 14:24:33s	-9.532	3.215	3.1995	3.204	9.616
2016/5/4 14:24:34s	-9.532	3.215	3.1995	3.204	9.616
2016/5/4 14:24:35s	-9.532	3.215	3.1995	3.204	9.616
2016/5/4 14:24:36s	-9.5319	3.2145	3.1995	3.204	9.616
2016/5/4 14:24:37s	-9.5319	3.2145	3.1995	3.204	9.616
2016/5/4 14:24:38s	-9.5319	3.2145	3.1995	3.204	9.616
2016/5/4 14:24:39s	-9.532	3.2145	3.1995	3.204	9.616
2016/5/4 14:24:40s	-9.5319	3.2145	3.1995	3.204	9.616
2016/5/4 14:24:41s	-9.5319	3.2145	3.1995	3.204	9.616
2016/5/4 14:24:42s	-9.532	3.2145	3.1995	3.204	9.615
2016/5/4 14:24:43s	-9.532	3.2145	3.1995	3.204	9.616
2016/5/4 14:24:44s	-9.532	3.2145	3.1995	3.204	9.615
2016/5/4 14:24:45s	-9.532	3.2145	3.199	3.204	9.615
2016/5/4 14:24:46s	-9.532	3.2145	3.1995	3.204	9.615
2016/5/4 14:24:47s	-9.532	3.2145	3.1995	3.204	9.615
2016/5/4 14:24:48s	-9.532	3.2145	3.1995	3.2035	9.615
2016/5/4 14:24:49s	-9.532	3.2145	3.199	3.2035	9.615
2016/5/4 14:24:50s	-9.532	3.2145	3.199	3.2035	9.615
2016/5/4 14:24:51s	-9.532	3.2145	3.199	3.2035	9.615
2016/5/4 14:24:52s	-9.532	3.2145	3.199	3.2035	9.615
2016/5/4 14:24:53s	-9.532	3.2145	3.199	3.2035	9.615
2016/5/4 14:24:54s	-9.532	3.2145	3.199	3.2035	9.615
2016/5/4 14:24:55s	-9.5319	3.2145	3.199	3.2035	9.615
2016/5/4 14:24:56s	-9.532	3.2145	3.199	3.2035	9.614
2016/5/4 14:24:57s	-9.532	3.214	3.199	3.2035	9.614
2016/5/4 14:24:58s	-9.532	3.214	3.199	3.2035	9.614
2016/5/4 14:24:59s	-9.532	3.214	3.199	3.2035	9.614
2016/5/4 14:25:00s	-9.532	3.214	3.199	3.2035	9.614
2016/5/4 14:25:01s	-9.532	3.214	3.199	3.2035	9.614
2016/5/4 14:25:02s	-9.532	3.214	3.199	3.2035	9.614
2016/5/4 14:25:03s	-9.532	3.214	3.199	3.2035	9.614
2016/5/4 14:25:04s	-9.5319	3.214	3.199	3.2035	9.614
2016/5/4 14:25:05s	-9.532	3.214	3.199	3.2035	9.614
2016/5/4 14:25:06s	-9.532	3.214	3.199	3.2035	9.614
2016/5/4 14:25:07s	-9.5319	3.214	3.199	3.2035	9.614
2016/5/4 14:25:08s	-9.532	3.214	3.1985	3.203	9.613
2016/5/4 14:25:09s	-9.532	3.214	3.199	3.203	9.613
2016/5/4 14:25:10s	-9.532	3.214	3.1985	3.2035	9.613
2016/5/4 14:25:11s	-9.532	3.214	3.1985	3.203	9.613
2016/5/4 14:25:12s	-9.532	3.214	3.1985	3.203	9.613
2016/5/4 14:25:13s	-9.532	3.214	3.1985	3.203	9.613
2016/5/4 14:25:14s	-9.532	3.214	3.1985	3.203	9.613
2016/5/4 14:25:15s	-9.532	3.214	3.1985	3.203	9.613
2016/5/4 14:25:16s	-9.532	3.214	3.1985	3.203	9.613
2016/5/4 14:25:17s	-9.5321	3.2135	3.1985	3.203	9.613
2016/5/4 14:25:18s	-9.532	3.2135	3.1985	3.203	9.613
2016/5/4 14:25:19s	-9.5319	3.2135	3.1985	3.203	9.613
2016/5/4 14:25:20s	-9.5321	3.214	3.1985	3.203	9.613
2016/5/4 14:25:21s	-9.532	3.2135	3.1985	3.203	9.613
2016/5/4 14:25:22s	-9.532	3.2135	3.1985	3.203	9.613
2016/5/4 14:25:23s	-9.532	3.2135	3.1985	3.203	9.613
2016/5/4 14:25:24s	-9.532	3.2135	3.1985	3.203	9.612
2016/5/4 14:25:25s	-9.532	3.2135	3.1985	3.203	9.612
2016/5/4 14:25:26s	-9.532	3.2135	3.1985	3.203	9.612
2016/5/4 14:25:27s	-9.532	3.2135	3.1985	3.2025	9.612
2016/5/4 14:25:28s	-9.532	3.2135	3.198	3.203	9.612
2016/5/4 14:25:29s	-9.5319	3.2135	3.198	3.2025	9.612
2016/5/4 14:25:30s	-9.532	3.2135	3.198	3.2025	9.612
2016/5/4 14:25:31s	-9.5321	3.2135	3.198	3.2025	9.612
2016/5/4 14:25:32s	-9.532	3.2135	3.198	3.2025	9.612
2016/5/4 14:25:33s	-9.5321	3.2135	3.198	3.2025	9.612
2016/5/4 14:25:34s	-9.5321	3.2135	3.198	3.2025	9.612
2016/5/4 14:25:35s	-9.5321	3.2135	3.198	3.2025	9.611
2016/5/4 14:25:36s	-9.532	3.2135	3.198	3.2025	9.611
2016/5/4 14:25:37s	-9.5321	3.213	3.198	3.2025	9.611
2016/5/4 14:25:38s	-9.5321	3.213	3.198	3.2025	9.611
2016/5/4 14:25:39s	-9.5321	3.213	3.198	3.2025	9.611
2016/5/4 14:25:40s	-9.532	3.213	3.198	3.2025	9.611
2016/5/4 14:25:41s	-9.5321	3.213	3.198	3.2025	9.611
2016/5/4 14:25:42s	-9.532	3.213	3.198	3.2025	9.611
2016/5/4 14:25:43s	-9.532	3.213	3.198	3.2025	9.611
2016/5/4 14:25:44s	-9.532	3.213	3.198	3.2025	9.611
2016/5/4 14:25:45s	-9.532	3.213	3.198	3.2025	9.611
2016/5/4 14:25:46s	-9.532	3.213	3.198	3.2025	9.611
2016/5/4 14:25:47s	-9.532	3.213	3.198	3.2025	9.611
2016/5/4 14:25:48s	-9.532	3.213	3.198	3.202	9.611
2016/5/4 14:25:49s	-9.5321	3.213	3.1975	3.202	9.611
2016/5/4 14:25:50s	-9.532	3.213	3.1975	3.202	9.61
2016/5/4 14:25:51s	-9.532	3.213	3.1975	3.202	9.61
2016/5/4 14:25:52s	-9.532	3.213	3.1975	3.202	9.61
2016/5/4 14:25:53s	-9.5321	3.213	3.1975	3.202	9.61
2016/5/4 14:25:54s	-9.532	3.213	3.1975	3.202	9.61
2016/5/4 14:25:55s	-9.532	3.213	3.1975	3.202	9.61
2016/5/4 14:25:56s	-9.532	3.213	3.1975	3.202	9.61
2016/5/4 14:25:57s	-9.532	3.2125	3.1975	3.202	9.61
2016/5/4 14:25:58s	-9.532	3.2125	3.1975	3.202	9.61
2016/5/4 14:25:59s	-9.532	3.2125	3.1975	3.202	9.61
2016/5/4 14:26:00s	-9.532	3.213	3.1975	3.2015	9.61
2016/5/4 14:26:01s	-9.532	3.2125	3.1975	3.202	9.61
2016/5/4 14:26:02s	-9.532	3.2125	3.1975	3.202	9.61
2016/5/4 14:26:03s	-9.532	3.2125	3.1975	3.2015	9.609
2016/5/4 14:26:04s	-9.532	3.2125	3.1975	3.2015	9.609
2016/5/4 14:26:05s	-9.532	3.2125	3.1975	3.2015	9.609
2016/5/4 14:26:06s	-9.5321	3.2125	3.197	3.2015	9.609
2016/5/4 14:26:07s	-9.5321	3.2125	3.1975	3.2015	9.609
2016/5/4 14:26:08s	-9.532	3.2125	3.197	3.2015	9.609
2016/5/4 14:26:09s	-9.532	3.2125	3.197	3.2015	9.609
2016/5/4 14:26:10s	-9.532	3.2125	3.197	3.2015	9.609
2016/5/4 14:26:11s	-9.532	3.2125	3.197	3.2015	9.609
2016/5/4 14:26:12s	-9.532	3.2125	3.197	3.2015	9.609
2016/5/4 14:26:13s	-9.532	3.2125	3.197	3.2015	9.609
2016/5/4 14:26:14s	-9.532	3.2125	3.197	3.2015	9.608
2016/5/4 14:26:15s	-9.532	3.2125	3.197	3.2015	9.609
2016/5/4 14:26:16s	-9.532	3.2125	3.197	3.2015	9.608
2016/5/4 14:26:17s	-9.5321	3.212	3.197	3.2015	9.608
2016/5/4 14:26:18s	-9.5321	3.2125	3.197	3.2015	9.608
2016/5/4 14:26:19s	-9.532	3.212	3.197	3.2015	9.608
2016/5/4 14:26:20s	-9.532	3.212	3.197	3.2015	9.608
2016/5/4 14:26:21s	-9.532	3.212	3.197	3.2015	9.608
2016/5/4 14:26:22s	-9.5321	3.212	3.197	3.2015	9.608
2016/5/4 14:26:23s	-9.5321	3.212	3.197	3.2015	9.608
2016/5/4 14:26:24s	-9.532	3.212	3.197	3.201	9.608
2016/5/4 14:26:25s	-9.532	3.212	3.197	3.201	9.608
2016/5/4 14:26:26s	-9.532	3.212	3.197	3.201	9.608
2016/5/4 14:26:27s	-9.532	3.212	3.197	3.201	9.608
2016/5/4 14:26:28s	-9.5321	3.212	3.1965	3.201	9.607
2016/5/4 14:26:29s	-9.532	3.212	3.1965	3.201	9.607
2016/5/4 14:26:30s	-9.532	3.212	3.1965	3.201	9.607
2016/5/4 14:26:31s	-9.5321	3.212	3.1965	3.201	9.607
2016/5/4 14:26:32s	-9.532	3.212	3.1965	3.201	9.607
2016/5/4 14:26:33s	-9.532	3.212	3.1965	3.201	9.607
2016/5/4 14:26:34s	-9.5321	3.212	3.1965	3.201	9.607
2016/5/4 14:26:35s	-9.532	3.212	3.1965	3.201	9.607
2016/5/4 14:26:36s	-9.5319	3.2115	3.1965	3.201	9.607
2016/5/4 14:26:37s	-9.532	3.212	3.1965	3.201	9.607
2016/5/4 14:26:38s	-9.5321	3.212	3.1965	3.201	9.607
2016/5/4 14:26:39s	-9.532	3.2115	3.1965	3.201	9.607
2016/5/4 14:26:40s	-9.532	3.2115	3.1965	3.201	9.607
2016/5/4 14:26:41s	-9.5321	3.2115	3.1965	3.2005	9.607
2016/5/4 14:26:42s	-9.5321	3.2115	3.1965	3.2005	9.606
2016/5/4 14:26:43s	-9.532	3.2115	3.1965	3.2005	9.606
2016/5/4 14:26:44s	-9.532	3.2115	3.196	3.2005	9.606
2016/5/4 14:26:45s	-9.532	3.2115	3.196	3.2005	9.606
2016/5/4 14:26:46s	-9.532	3.2115	3.196	3.2005	9.606
2016/5/4 14:26:47s	-9.532	3.2115	3.196	3.2005	9.606
2016/5/4 14:26:48s	-9.5321	3.2115	3.196	3.2005	9.606
2016/5/4 14:26:49s	-9.532	3.2115	3.196	3.2005	9.606
2016/5/4 14:26:50s	-9.532	3.2115	3.196	3.2005	9.606
2016/5/4 14:26:51s	-9.532	3.2115	3.196	3.2005	9.606
2016/5/4 14:26:52s	-9.532	3.2115	3.196	3.2005	9.606
2016/5/4 14:26:53s	-9.532	3.2115	3.196	3.2005	9.605
2016/5/4 14:26:54s	-9.532	3.2115	3.196	3.2005	9.606
2016/5/4 14:26:55s	-9.5319	3.2115	3.196	3.2005	9.605
2016/5/4 14:26:56s	-9.5319	3.2115	3.196	3.2005	9.605
2016/5/4 14:26:57s	-9.5319	3.211	3.196	3.2005	9.605
2016/5/4 14:26:58s	-9.5319	3.211	3.196	3.2	9.605
2016/5/4 14:26:59s	-9.5318	3.211	3.196	3.2	9.605
2016/5/4 14:27:00s	-9.5319	3.211	3.196	3.2005	9.605
2016/5/4 14:27:01s	-9.532	3.211	3.196	3.2	9.605
2016/5/4 14:27:02s	-9.532	3.211	3.196	3.2	9.605
2016/5/4 14:27:03s	-9.532	3.211	3.196	3.2	9.605
2016/5/4 14:27:04s	-9.5319	3.211	3.196	3.2	9.605
2016/5/4 14:27:05s	-9.5319	3.211	3.196	3.2	9.605
2016/5/4 14:27:06s	-9.532	3.211	3.196	3.2	9.605
2016/5/4 14:27:07s	-9.5319	3.211	3.196	3.2	9.605
2016/5/4 14:27:08s	-9.532	3.211	3.196	3.2	9.604
2016/5/4 14:27:09s	-9.532	3.211	3.196	3.2	9.604
2016/5/4 14:27:10s	-9.5319	3.211	3.196	3.2	9.604
2016/5/4 14:27:11s	-9.532	3.211	3.196	3.2	9.604
2016/5/4 14:27:12s	-9.5319	3.211	3.196	3.2	9.604
2016/5/4 14:27:13s	-9.5319	3.211	3.196	3.2	9.604
2016/5/4 14:27:14s	-9.532	3.211	3.196	3.2	9.604
2016/5/4 14:27:15s	-9.532	3.2105	3.196	3.2	9.604
2016/5/4 14:27:16s	-9.5319	3.2105	3.196	3.1995	9.604
2016/5/4 14:27:17s	-9.532	3.2105	3.196	3.2	9.604
2016/5/4 14:27:18s	-9.532	3.2105	3.196	3.1995	9.604
2016/5/4 14:27:19s	-9.532	3.2105	3.1955	3.1995	9.604
2016/5/4 14:27:20s	-9.5319	3.2105	3.196	3.1995	9.603
2016/5/4 14:27:21s	-9.532	3.2105	3.196	3.1995	9.603
2016/5/4 14:27:22s	-9.532	3.2105	3.1955	3.1995	9.603
2016/5/4 14:27:23s	-9.532	3.2105	3.1955	3.1995	9.603
2016/5/4 14:27:24s	-9.532	3.2105	3.1955	3.1995	9.603
2016/5/4 14:27:25s	-9.532	3.2105	3.1955	3.1995	9.603
2016/5/4 14:27:26s	-9.532	3.2105	3.1955	3.1995	9.603
2016/5/4 14:27:27s	-9.532	3.2105	3.1955	3.1995	9.603
2016/5/4 14:27:28s	-9.532	3.2105	3.1955	3.1995	9.603
2016/5/4 14:27:29s	-9.532	3.2105	3.1955	3.1995	9.603
2016/5/4 14:27:30s	-9.532	3.2105	3.1955	3.1995	9.603
2016/5/4 14:27:31s	-9.532	3.2105	3.1955	3.1995	9.603
2016/5/4 14:27:32s	-9.5319	3.2105	3.1955	3.1995	9.603
2016/5/4 14:27:33s	-9.532	3.21	3.1955	3.1995	9.602
2016/5/4 14:27:34s	-9.532	3.2105	3.1955	3.1995	9.602
2016/5/4 14:27:35s	-9.532	3.2105	3.1955	3.199	9.602
2016/5/4 14:27:36s	-9.532	3.2105	3.1955	3.199	9.602
2016/5/4 14:27:37s	-9.532	3.21	3.1955	3.199	9.602
2016/5/4 14:27:38s	-9.532	3.21	3.1955	3.199	9.602
2016/5/4 14:27:39s	-9.532	3.21	3.1955	3.199	9.602
2016/5/4 14:27:40s	-9.532	3.21	3.1955	3.199	9.602
2016/5/4 14:27:41s	-9.5321	3.21	3.195	3.199	9.602
2016/5/4 14:27:42s	-9.5321	3.21	3.195	3.199	9.602
2016/5/4 14:27:43s	-9.5321	3.21	3.195	3.199	9.602
2016/5/4 14:27:44s	-9.532	3.21	3.195	3.199	9.602
2016/5/4 14:27:45s	-9.5321	3.21	3.195	3.199	9.601
2016/5/4 14:27:46s	-9.532	3.21	3.195	3.199	9.601
2016/5/4 14:27:47s	-9.532	3.21	3.195	3.199	9.601
2016/5/4 14:27:48s	-9.532	3.21	3.195	3.199	9.601
2016/5/4 14:27:49s	-9.532	3.21	3.195	3.199	9.601
2016/5/4 14:27:50s	-9.532	3.21	3.195	3.1985	9.601
2016/5/4 14:27:51s	-9.5319	3.21	3.195	3.199	9.601
2016/5/4 14:27:52s	-9.532	3.2095	3.195	3.1985	9.601
2016/5/4 14:27:53s	-9.532	3.21	3.195	3.199	9.601
2016/5/4 14:27:54s	-9.532	3.2095	3.195	3.1985	9.601
2016/5/4 14:27:55s	-9.532	3.2095	3.195	3.1985	9.601
2016/5/4 14:27:56s	-9.5319	3.2095	3.195	3.1985	9.601
2016/5/4 14:27:57s	-9.532	3.2095	3.195	3.1985	9.601
2016/5/4 14:27:58s	-9.5319	3.2095	3.1945	3.1985	9.6
2016/5/4 14:27:59s	-9.532	3.2095	3.1945	3.1985	9.6
2016/5/4 14:28:00s	-9.532	3.2095	3.1945	3.1985	9.6
2016/5/4 14:28:01s	-9.532	3.2095	3.1945	3.1985	9.6
2016/5/4 14:28:02s	-9.532	3.2095	3.1945	3.1985	9.6
2016/5/4 14:28:03s	-9.532	3.2095	3.1945	3.1985	9.6
2016/5/4 14:28:04s	-9.532	3.2095	3.1945	3.1985	9.6
2016/5/4 14:28:05s	-9.532	3.2095	3.1945	3.1985	9.6
2016/5/4 14:28:06s	-9.532	3.2095	3.1945	3.1985	9.6
2016/5/4 14:28:07s	-9.5319	3.2095	3.1945	3.1985	9.6
2016/5/4 14:28:08s	-9.5319	3.2095	3.1945	3.1985	9.6
2016/5/4 14:28:09s	-9.532	3.2095	3.1945	3.198	9.6
2016/5/4 14:28:10s	-9.5319	3.2095	3.1945	3.198	9.599
2016/5/4 14:28:11s	-9.5319	3.2095	3.1945	3.198	9.599
2016/5/4 14:28:12s	-9.5319	3.2095	3.1945	3.198	9.599
2016/5/4 14:28:13s	-9.532	3.209	3.1945	3.198	9.599
2016/5/4 14:28:14s	-9.5319	3.209	3.1945	3.198	9.599
2016/5/4 14:28:15s	-9.5319	3.209	3.1945	3.198	9.599
2016/5/4 14:28:16s	-9.5321	3.209	3.194	3.198	9.599
2016/5/4 14:28:17s	-9.532	3.209	3.194	3.198	9.599
2016/5/4 14:28:18s	-9.532	3.209	3.194	3.198	9.599
2016/5/4 14:28:19s	-9.5319	3.209	3.194	3.198	9.599
2016/5/4 14:28:20s	-9.5319	3.209	3.194	3.198	9.599
2016/5/4 14:28:21s	-9.532	3.209	3.194	3.198	9.598
2016/5/4 14:28:22s	-9.532	3.209	3.194	3.198	9.598
2016/5/4 14:28:23s	-9.5319	3.209	3.194	3.198	9.598
2016/5/4 14:28:24s	-9.532	3.209	3.194	3.198	9.598
2016/5/4 14:28:25s	-9.532	3.209	3.194	3.198	9.598
2016/5/4 14:28:26s	-9.532	3.209	3.194	3.198	9.598
2016/5/4 14:28:27s	-9.5319	3.209	3.194	3.198	9.598
2016/5/4 14:28:28s	-9.5319	3.209	3.194	3.1975	9.598
2016/5/4 14:28:29s	-9.5321	3.2085	3.194	3.198	9.598
2016/5/4 14:28:30s	-9.532	3.209	3.194	3.1975	9.598
2016/5/4 14:28:31s	-9.5319	3.2085	3.194	3.1975	9.598
2016/5/4 14:28:32s	-9.532	3.209	3.194	3.1975	9.597
2016/5/4 14:28:33s	-9.532	3.2085	3.194	3.1975	9.597
2016/5/4 14:28:34s	-9.532	3.2085	3.1935	3.1975	9.597
2016/5/4 14:28:35s	-9.532	3.2085	3.1935	3.1975	9.597
2016/5/4 14:28:36s	-9.532	3.2085	3.1935	3.1975	9.597
2016/5/4 14:28:37s	-9.5319	3.2085	3.1935	3.1975	9.597
2016/5/4 14:28:38s	-9.5319	3.2085	3.1935	3.1975	9.597
2016/5/4 14:28:39s	-9.532	3.2085	3.1935	3.1975	9.597
2016/5/4 14:28:40s	-9.5319	3.2085	3.1935	3.1975	9.597
2016/5/4 14:28:41s	-9.532	3.2085	3.1935	3.1975	9.597
2016/5/4 14:28:42s	-9.532	3.2085	3.1935	3.1975	9.597
2016/5/4 14:28:43s	-9.532	3.2085	3.1935	3.1975	9.597
2016/5/4 14:28:44s	-9.532	3.2085	3.1935	3.197	9.597
2016/5/4 14:28:45s	-9.5319	3.2085	3.1935	3.197	9.597
2016/5/4 14:28:46s	-9.5319	3.2085	3.1935	3.197	9.596
2016/5/4 14:28:47s	-9.532	3.2085	3.1935	3.197	9.596
2016/5/4 14:28:48s	-9.532	3.2085	3.1935	3.197	9.596
2016/5/4 14:28:49s	-9.532	3.208	3.193	3.197	9.596
2016/5/4 14:28:50s	-9.5319	3.208	3.193	3.197	9.596
2016/5/4 14:28:51s	-9.532	3.208	3.193	3.197	9.596
2016/5/4 14:28:52s	-9.532	3.208	3.193	3.197	9.596
2016/5/4 14:28:53s	-9.532	3.208	3.193	3.197	9.596
2016/5/4 14:28:54s	-9.532	3.208	3.193	3.197	9.596
2016/5/4 14:28:55s	-9.532	3.208	3.193	3.197	9.596
2016/5/4 14:28:56s	-9.532	3.208	3.193	3.197	9.596
2016/5/4 14:28:57s	-9.532	3.208	3.193	3.197	9.596
2016/5/4 14:28:58s	-9.532	3.208	3.193	3.197	9.596
2016/5/4 14:28:59s	-9.5319	3.208	3.193	3.1965	9.595
2016/5/4 14:29:00s	-9.5319	3.208	3.193	3.197	9.595
2016/5/4 14:29:01s	-9.532	3.208	3.193	3.1965	9.595
2016/5/4 14:29:02s	-9.532	3.208	3.193	3.1965	9.595
2016/5/4 14:29:03s	-9.532	3.208	3.193	3.1965	9.595
2016/5/4 14:29:04s	-9.532	3.208	3.193	3.1965	9.595
2016/5/4 14:29:05s	-9.532	3.208	3.1925	3.1965	9.595
2016/5/4 14:29:06s	-9.532	3.2075	3.1925	3.1965	9.595
2016/5/4 14:29:07s	-9.532	3.2075	3.193	3.1965	9.595
2016/5/4 14:29:08s	-9.5319	3.2075	3.1925	3.1965	9.595
2016/5/4 14:29:09s	-9.532	3.2075	3.1925	3.1965	9.595
2016/5/4 14:29:10s	-9.532	3.2075	3.1925	3.1965	9.594
2016/5/4 14:29:11s	-9.532	3.2075	3.1925	3.1965	9.594
2016/5/4 14:29:12s	-9.532	3.2075	3.1925	3.1965	9.594
2016/5/4 14:29:13s	-9.5319	3.2075	3.1925	3.1965	9.594
2016/5/4 14:29:14s	-9.532	3.2075	3.1925	3.1965	9.594
2016/5/4 14:29:15s	-9.5319	3.2075	3.1925	3.1965	9.594
2016/5/4 14:29:16s	-9.532	3.2075	3.1925	3.1965	9.594
2016/5/4 14:29:17s	-9.532	3.2075	3.1925	3.1965	9.594
2016/5/4 14:29:18s	-9.532	3.2075	3.1925	3.196	9.594
2016/5/4 14:29:19s	-9.532	3.2075	3.1925	3.196	9.594
2016/5/4 14:29:20s	-9.532	3.2075	3.1925	3.196	9.594
2016/5/4 14:29:21s	-9.532	3.2075	3.1925	3.196	9.593
2016/5/4 14:29:22s	-9.532	3.2075	3.1925	3.196	9.593
2016/5/4 14:29:23s	-9.532	3.207	3.192	3.196	9.593
2016/5/4 14:29:24s	-9.532	3.207	3.192	3.196	9.593
2016/5/4 14:29:25s	-9.532	3.207	3.1925	3.196	9.593
2016/5/4 14:29:26s	-9.532	3.207	3.192	3.196	9.593
2016/5/4 14:29:27s	-9.532	3.207	3.192	3.196	9.593
2016/5/4 14:29:28s	-9.532	3.207	3.192	3.196	9.593
2016/5/4 14:29:29s	-9.532	3.207	3.192	3.196	9.593
2016/5/4 14:29:30s	-9.5321	3.207	3.192	3.196	9.593
2016/5/4 14:29:31s	-9.5321	3.207	3.192	3.196	9.593
2016/5/4 14:29:32s	-9.532	3.207	3.192	3.196	9.593
2016/5/4 14:29:33s	-9.5321	3.207	3.192	3.196	9.592
2016/5/4 14:29:34s	-9.532	3.207	3.192	3.196	9.592
2016/5/4 14:29:35s	-9.532	3.207	3.192	3.196	9.592
2016/5/4 14:29:36s	-9.532	3.207	3.192	3.196	9.592
2016/5/4 14:29:37s	-9.532	3.207	3.192	3.196	9.592
2016/5/4 14:29:38s	-9.532	3.207	3.192	3.196	9.592
2016/5/4 14:29:39s	-9.532	3.207	3.192	3.196	9.592
2016/5/4 14:29:40s	-9.532	3.207	3.192	3.196	9.592
2016/5/4 14:29:41s	-9.532	3.207	3.192	3.196	9.592
2016/5/4 14:29:42s	-9.532	3.207	3.192	3.196	9.592
2016/5/4 14:29:43s	-9.532	3.2065	3.1915	3.196	9.592
2016/5/4 14:29:44s	-9.532	3.2065	3.1915	3.196	9.592
2016/5/4 14:29:45s	-9.532	3.2065	3.1915	3.196	9.591
2016/5/4 14:29:46s	-9.532	3.2065	3.1915	3.196	9.591
2016/5/4 14:29:47s	-9.532	3.2065	3.1915	3.196	9.591
2016/5/4 14:29:48s	-9.532	3.2065	3.1915	3.196	9.591
2016/5/4 14:29:49s	-9.532	3.2065	3.1915	3.196	9.591
2016/5/4 14:29:50s	-9.5319	3.2065	3.1915	3.196	9.591
2016/5/4 14:29:51s	-9.532	3.2065	3.1915	3.196	9.591
2016/5/4 14:29:52s	-9.5319	3.2065	3.1915	3.196	9.591
2016/5/4 14:29:53s	-9.5321	3.2065	3.1915	3.1955	9.591
2016/5/4 14:29:54s	-9.5319	3.2065	3.1915	3.1955	9.591
2016/5/4 14:29:55s	-9.532	3.2065	3.1915	3.1955	9.591
2016/5/4 14:29:56s	-9.5319	3.2065	3.1915	3.1955	9.591
2016/5/4 14:29:57s	-9.532	3.2065	3.1915	3.1955	9.591
2016/5/4 14:29:58s	-9.532	3.2065	3.1915	3.1955	9.59
2016/5/4 14:29:59s	-9.5319	3.2065	3.1915	3.1955	9.59
2016/5/4 14:30:00s	-9.5321	3.2065	3.191	3.1955	9.59
2016/5/4 14:30:01s	-9.532	3.206	3.191	3.1955	9.59
2016/5/4 14:30:02s	-9.532	3.206	3.191	3.1955	9.59
2016/5/4 14:30:03s	-9.532	3.206	3.191	3.1955	9.59
2016/5/4 14:30:04s	-9.532	3.206	3.191	3.1955	9.59
2016/5/4 14:30:05s	-9.5319	3.206	3.191	3.1955	9.59
2016/5/4 14:30:06s	-9.532	3.206	3.191	3.1955	9.59
2016/5/4 14:30:07s	-9.532	3.206	3.191	3.1955	9.59
2016/5/4 14:30:08s	-9.532	3.206	3.191	3.1955	9.59
2016/5/4 14:30:09s	-9.532	3.206	3.191	3.195	9.589
2016/5/4 14:30:10s	-9.532	3.206	3.191	3.195	9.589
2016/5/4 14:30:11s	-9.532	3.206	3.191	3.195	9.589
2016/5/4 14:30:12s	-9.532	3.206	3.191	3.195	9.589
2016/5/4 14:30:13s	-9.5321	3.206	3.191	3.195	9.589
2016/5/4 14:30:14s	-9.5321	3.206	3.191	3.195	9.589
2016/5/4 14:30:15s	-9.532	3.206	3.191	3.195	9.589
2016/5/4 14:30:16s	-9.5321	3.206	3.1905	3.195	9.589
2016/5/4 14:30:17s	-9.5321	3.2055	3.1905	3.195	9.589
2016/5/4 14:30:18s	-9.5321	3.2055	3.1905	3.195	9.589
2016/5/4 14:30:19s	-9.5321	3.2055	3.1905	3.195	9.589
2016/5/4 14:30:20s	-9.5321	3.2055	3.1905	3.195	9.588
2016/5/4 14:30:21s	-9.5321	3.2055	3.1905	3.195	9.588
2016/5/4 14:30:22s	-9.5321	3.2055	3.1905	3.195	9.588
2016/5/4 14:30:23s	-9.5321	3.2055	3.1905	3.195	9.588
2016/5/4 14:30:24s	-9.532	3.2055	3.1905	3.195	9.588
2016/5/4 14:30:25s	-9.5321	3.2055	3.1905	3.1945	9.588
2016/5/4 14:30:26s	-9.5321	3.2055	3.1905	3.195	9.588
2016/5/4 14:30:27s	-9.5321	3.2055	3.1905	3.1945	9.588
2016/5/4 14:30:28s	-9.532	3.2055	3.1905	3.1945	9.588
2016/5/4 14:30:29s	-9.532	3.2055	3.1905	3.1945	9.588
2016/5/4 14:30:30s	-9.5321	3.2055	3.1905	3.1945	9.588
2016/5/4 14:30:31s	-9.532	3.2055	3.1905	3.1945	9.587
2016/5/4 14:30:32s	-9.5321	3.2055	3.1905	3.1945	9.587
2016/5/4 14:30:33s	-9.5321	3.205	3.1905	3.1945	9.587
2016/5/4 14:30:34s	-9.532	3.205	3.1905	3.1945	9.587
2016/5/4 14:30:35s	-9.5321	3.205	3.19	3.1945	9.587
2016/5/4 14:30:36s	-9.532	3.205	3.19	3.1945	9.587
2016/5/4 14:30:37s	-9.5321	3.205	3.19	3.1945	9.587
2016/5/4 14:30:38s	-9.532	3.205	3.19	3.1945	9.587
2016/5/4 14:30:39s	-9.5321	3.205	3.19	3.1945	9.587
2016/5/4 14:30:40s	-9.5321	3.205	3.19	3.1945	9.587
2016/5/4 14:30:41s	-9.5321	3.205	3.19	3.194	9.587
2016/5/4 14:30:42s	-9.532	3.205	3.19	3.1945	9.587
2016/5/4 14:30:43s	-9.532	3.205	3.19	3.194	9.587
2016/5/4 14:30:44s	-9.532	3.205	3.19	3.194	9.587
2016/5/4 14:30:45s	-9.532	3.205	3.19	3.194	9.587
2016/5/4 14:30:46s	-9.5321	3.205	3.19	3.194	9.587
2016/5/4 14:30:47s	-9.532	3.205	3.19	3.194	9.587
2016/5/4 14:30:48s	-9.532	3.205	3.19	3.194	9.587
2016/5/4 14:30:49s	-9.532	3.205	3.1895	3.194	9.587
2016/5/4 14:30:50s	-9.532	3.2045	3.19	3.194	9.587
2016/5/4 14:30:51s	-9.532	3.205	3.1895	3.194	9.587
2016/5/4 14:30:52s	-9.532	3.205	3.1895	3.194	9.587
2016/5/4 14:30:53s	-9.5321	3.2045	3.1895	3.194	9.587
2016/5/4 14:30:54s	-9.532	3.2045	3.1895	3.194	9.586
2016/5/4 14:30:55s	-9.532	3.2045	3.1895	3.194	9.586
2016/5/4 14:30:56s	-9.532	3.2045	3.1895	3.194	9.586
2016/5/4 14:30:57s	-9.532	3.2045	3.1895	3.194	9.586
2016/5/4 14:30:58s	-9.532	3.2045	3.1895	3.1935	9.586
2016/5/4 14:30:59s	-9.532	3.2045	3.1895	3.1935	9.586
2016/5/4 14:31:00s	-9.5321	3.2045	3.1895	3.1935	9.586
2016/5/4 14:31:01s	-9.532	3.2045	3.1895	3.1935	9.586
2016/5/4 14:31:02s	-9.5321	3.2045	3.1895	3.1935	9.586
2016/5/4 14:31:03s	-9.5319	3.2045	3.1895	3.1935	9.586
2016/5/4 14:31:04s	-9.5319	3.2045	3.1895	3.1935	9.586
2016/5/4 14:31:05s	-9.5321	3.2045	3.189	3.1935	9.586
2016/5/4 14:31:06s	-9.532	3.204	3.189	3.1935	9.585
2016/5/4 14:31:07s	-9.532	3.204	3.189	3.1935	9.585
2016/5/4 14:31:08s	-9.532	3.2045	3.189	3.1935	9.585
2016/5/4 14:31:09s	-9.532	3.204	3.189	3.1935	9.585
2016/5/4 14:31:10s	-9.532	3.204	3.189	3.1935	9.585
2016/5/4 14:31:11s	-9.5321	3.204	3.189	3.1935	9.585
2016/5/4 14:31:12s	-9.5321	3.204	3.189	3.1935	9.585
2016/5/4 14:31:13s	-9.5321	3.204	3.189	3.193	9.585
2016/5/4 14:31:14s	-9.532	3.204	3.189	3.1935	9.585
2016/5/4 14:31:15s	-9.532	3.204	3.189	3.1935	9.585
2016/5/4 14:31:16s	-9.532	3.204	3.189	3.193	9.585
2016/5/4 14:31:17s	-9.5321	3.204	3.189	3.193	9.585
2016/5/4 14:31:18s	-9.532	3.204	3.189	3.193	9.584
2016/5/4 14:31:19s	-9.532	3.204	3.189	3.193	9.584
2016/5/4 14:31:20s	-9.532	3.204	3.189	3.193	9.584
2016/5/4 14:31:21s	-9.5321	3.204	3.189	3.193	9.584
2016/5/4 14:31:22s	-9.532	3.204	3.189	3.193	9.584
2016/5/4 14:31:23s	-9.532	3.204	3.189	3.193	9.584
2016/5/4 14:31:24s	-9.532	3.2035	3.1885	3.193	9.584
2016/5/4 14:31:25s	-9.532	3.2035	3.1885	3.193	9.584
2016/5/4 14:31:26s	-9.5321	3.2035	3.1885	3.193	9.584
2016/5/4 14:31:27s	-9.532	3.2035	3.1885	3.193	9.583
2016/5/4 14:31:28s	-9.532	3.2035	3.1885	3.193	9.583
2016/5/4 14:31:29s	-9.532	3.2035	3.1885	3.193	9.583
2016/5/4 14:31:30s	-9.532	3.2035	3.1885	3.1925	9.583
2016/5/4 14:31:31s	-9.532	3.2035	3.1885	3.1925	9.583
2016/5/4 14:31:32s	-9.532	3.2035	3.1885	3.1925	9.583
2016/5/4 14:31:33s	-9.532	3.2035	3.1885	3.1925	9.583
2016/5/4 14:31:34s	-9.532	3.2035	3.1885	3.1925	9.583
2016/5/4 14:31:35s	-9.532	3.2035	3.1885	3.1925	9.583
2016/5/4 14:31:36s	-9.5321	3.2035	3.188	3.1925	9.583
2016/5/4 14:31:37s	-9.532	3.2035	3.188	3.1925	9.583
2016/5/4 14:31:38s	-9.5321	3.203	3.188	3.1925	9.582
2016/5/4 14:31:39s	-9.532	3.2035	3.188	3.1925	9.582
2016/5/4 14:31:40s	-9.532	3.203	3.188	3.1925	9.582
2016/5/4 14:31:41s	-9.532	3.203	3.188	3.1925	9.582
2016/5/4 14:31:42s	-9.532	3.203	3.188	3.1925	9.582
2016/5/4 14:31:43s	-9.532	3.203	3.188	3.1925	9.582
2016/5/4 14:31:44s	-9.5321	3.203	3.188	3.1925	9.582
2016/5/4 14:31:45s	-9.5321	3.203	3.188	3.192	9.582
2016/5/4 14:31:46s	-9.5319	3.203	3.188	3.192	9.582
2016/5/4 14:31:47s	-9.532	3.203	3.188	3.192	9.582
2016/5/4 14:31:48s	-9.532	3.203	3.188	3.192	9.581
2016/5/4 14:31:49s	-9.532	3.203	3.188	3.192	9.581
2016/5/4 14:31:50s	-9.532	3.203	3.188	3.192	9.581
2016/5/4 14:31:51s	-9.532	3.203	3.188	3.192	9.581
2016/5/4 14:31:52s	-9.532	3.203	3.188	3.192	9.581
2016/5/4 14:31:53s	-9.5319	3.203	3.188	3.192	9.581
2016/5/4 14:31:54s	-9.5319	3.203	3.188	3.192	9.581
2016/5/4 14:31:55s	-9.532	3.203	3.1875	3.192	9.581
2016/5/4 14:31:56s	-9.532	3.203	3.1875	3.192	9.581
2016/5/4 14:31:57s	-9.532	3.2025	3.1875	3.192	9.581
2016/5/4 14:31:58s	-9.532	3.2025	3.1875	3.192	9.581
2016/5/4 14:31:59s	-9.532	3.2025	3.1875	3.1915	9.581
2016/5/4 14:32:00s	-9.532	3.2025	3.1875	3.1915	9.58
2016/5/4 14:32:01s	-9.532	3.2025	3.1875	3.1915	9.58
2016/5/4 14:32:02s	-9.532	3.2025	3.1875	3.1915	9.58
2016/5/4 14:32:03s	-9.532	3.2025	3.1875	3.1915	9.58
2016/5/4 14:32:04s	-9.532	3.2025	3.1875	3.1915	9.58
2016/5/4 14:32:05s	-9.532	3.2025	3.1875	3.1915	9.58
2016/5/4 14:32:06s	-9.532	3.2025	3.1875	3.1915	9.58
2016/5/4 14:32:07s	-9.532	3.2025	3.1875	3.1915	9.58
2016/5/4 14:32:08s	-9.5319	3.2025	3.1875	3.1915	9.58
2016/5/4 14:32:09s	-9.532	3.2025	3.1875	3.1915	9.58
2016/5/4 14:32:10s	-9.5321	3.2025	3.187	3.1915	9.579
2016/5/4 14:32:11s	-9.5321	3.2025	3.187	3.1915	9.579
2016/5/4 14:32:12s	-9.532	3.2025	3.187	3.1915	9.579
2016/5/4 14:32:13s	-9.5321	3.202	3.187	3.1915	9.579
2016/5/4 14:32:14s	-9.532	3.202	3.187	3.1915	9.579
2016/5/4 14:32:15s	-9.5321	3.202	3.187	3.191	9.579
2016/5/4 14:32:16s	-9.532	3.202	3.187	3.191	9.579
2016/5/4 14:32:17s	-9.532	3.202	3.187	3.191	9.579
2016/5/4 14:32:18s	-9.532	3.202	3.187	3.191	9.579
2016/5/4 14:32:19s	-9.532	3.202	3.187	3.191	9.579
2016/5/4 14:32:20s	-9.532	3.202	3.187	3.191	9.579
2016/5/4 14:32:21s	-9.532	3.202	3.187	3.191	9.579
2016/5/4 14:32:22s	-9.532	3.202	3.187	3.191	9.578
2016/5/4 14:32:23s	-9.532	3.202	3.187	3.191	9.578
2016/5/4 14:32:24s	-9.532	3.202	3.187	3.191	9.578
2016/5/4 14:32:25s	-9.532	3.202	3.1865	3.191	9.578
2016/5/4 14:32:26s	-9.5321	3.202	3.1865	3.191	9.578
2016/5/4 14:32:27s	-9.532	3.202	3.187	3.191	9.578
2016/5/4 14:32:28s	-9.532	3.202	3.1865	3.191	9.578
2016/5/4 14:32:29s	-9.532	3.202	3.1865	3.191	9.578
2016/5/4 14:32:30s	-9.532	3.2015	3.1865	3.191	9.578
2016/5/4 14:32:31s	-9.532	3.2015	3.1865	3.191	9.578
2016/5/4 14:32:32s	-9.5321	3.2015	3.1865	3.1905	9.577
2016/5/4 14:32:33s	-9.532	3.2015	3.1865	3.1905	9.577
2016/5/4 14:32:34s	-9.532	3.2015	3.1865	3.191	9.577
2016/5/4 14:32:35s	-9.532	3.2015	3.1865	3.1905	9.577
2016/5/4 14:32:36s	-9.532	3.2015	3.1865	3.1905	9.577
2016/5/4 14:32:37s	-9.532	3.2015	3.1865	3.1905	9.577
2016/5/4 14:32:38s	-9.532	3.2015	3.1865	3.1905	9.577
2016/5/4 14:32:39s	-9.532	3.2015	3.1865	3.1905	9.577
2016/5/4 14:32:40s	-9.532	3.2015	3.1865	3.1905	9.577
2016/5/4 14:32:41s	-9.532	3.2015	3.1865	3.1905	9.577
2016/5/4 14:32:42s	-9.5321	3.2015	3.1865	3.1905	9.577
2016/5/4 14:32:43s	-9.532	3.2015	3.186	3.1905	9.576
2016/5/4 14:32:44s	-9.532	3.201	3.186	3.1905	9.576
2016/5/4 14:32:45s	-9.5321	3.201	3.186	3.1905	9.576
2016/5/4 14:32:46s	-9.532	3.201	3.186	3.1905	9.576
2016/5/4 14:32:47s	-9.532	3.201	3.186	3.1905	9.576
2016/5/4 14:32:48s	-9.532	3.201	3.186	3.1905	9.576
2016/5/4 14:32:49s	-9.5321	3.201	3.186	3.19	9.576
2016/5/4 14:32:50s	-9.532	3.201	3.186	3.19	9.576
2016/5/4 14:32:51s	-9.532	3.201	3.186	3.19	9.576
2016/5/4 14:32:52s	-9.532	3.201	3.186	3.19	9.576
2016/5/4 14:32:53s	-9.532	3.201	3.186	3.19	9.575
2016/5/4 14:32:54s	-9.532	3.201	3.186	3.19	9.575
2016/5/4 14:32:55s	-9.532	3.201	3.186	3.19	9.575
2016/5/4 14:32:56s	-9.5321	3.201	3.186	3.19	9.575
2016/5/4 14:32:57s	-9.532	3.201	3.186	3.19	9.575
2016/5/4 14:32:58s	-9.5321	3.2005	3.1855	3.19	9.575
2016/5/4 14:32:59s	-9.532	3.201	3.1855	3.19	9.575
2016/5/4 14:33:00s	-9.5321	3.2005	3.1855	3.19	9.575
2016/5/4 14:33:01s	-9.532	3.2005	3.1855	3.19	9.575
2016/5/4 14:33:02s	-9.5321	3.2005	3.1855	3.1895	9.575
2016/5/4 14:33:03s	-9.5321	3.2005	3.1855	3.19	9.575
2016/5/4 14:33:04s	-9.532	3.2005	3.1855	3.1895	9.574
2016/5/4 14:33:05s	-9.532	3.2005	3.1855	3.1895	9.574
2016/5/4 14:33:06s	-9.5319	3.2005	3.1855	3.1895	9.574
2016/5/4 14:33:07s	-9.532	3.2005	3.1855	3.1895	9.574
2016/5/4 14:33:08s	-9.532	3.2005	3.1855	3.1895	9.574
2016/5/4 14:33:09s	-9.532	3.2005	3.1855	3.1895	9.574
2016/5/4 14:33:10s	-9.532	3.2005	3.1855	3.1895	9.574
2016/5/4 14:33:11s	-9.532	3.2005	3.1855	3.1895	9.574
2016/5/4 14:33:12s	-9.532	3.2005	3.1855	3.1895	9.574
2016/5/4 14:33:13s	-9.532	3.2005	3.1855	3.1895	9.573
2016/5/4 14:33:14s	-9.532	3.2	3.185	3.1895	9.573
2016/5/4 14:33:15s	-9.532	3.2	3.185	3.1895	9.573
2016/5/4 14:33:16s	-9.532	3.2	3.185	3.1895	9.573
2016/5/4 14:33:17s	-9.532	3.2	3.185	3.1895	9.573
2016/5/4 14:33:18s	-9.532	3.2	3.185	3.1895	9.573
2016/5/4 14:33:19s	-9.532	3.2	3.185	3.189	9.573
2016/5/4 14:33:20s	-9.532	3.2	3.185	3.189	9.573
2016/5/4 14:33:21s	-9.532	3.2	3.185	3.189	9.573
2016/5/4 14:33:22s	-9.532	3.2	3.185	3.189	9.573
2016/5/4 14:33:23s	-9.532	3.2	3.185	3.189	9.573
2016/5/4 14:33:24s	-9.532	3.2	3.185	3.189	9.573
2016/5/4 14:33:25s	-9.532	3.2	3.185	3.189	9.572
2016/5/4 14:33:26s	-9.532	3.2	3.185	3.189	9.572
2016/5/4 14:33:27s	-9.532	3.2	3.185	3.189	9.572
2016/5/4 14:33:28s	-9.532	3.2	3.1845	3.189	9.572
2016/5/4 14:33:29s	-9.532	3.2	3.1845	3.189	9.572
2016/5/4 14:33:30s	-9.5321	3.1995	3.1845	3.189	9.572
2016/5/4 14:33:31s	-9.532	3.1995	3.1845	3.189	9.572
2016/5/4 14:33:32s	-9.532	3.1995	3.1845	3.189	9.572
2016/5/4 14:33:33s	-9.5321	3.1995	3.1845	3.1885	9.572
2016/5/4 14:33:34s	-9.532	3.1995	3.1845	3.1885	9.571
2016/5/4 14:33:35s	-9.532	3.1995	3.1845	3.1885	9.571
2016/5/4 14:33:36s	-9.5321	3.1995	3.1845	3.1885	9.571
2016/5/4 14:33:37s	-9.532	3.1995	3.1845	3.1885	9.571
2016/5/4 14:33:38s	-9.532	3.1995	3.1845	3.1885	9.571
2016/5/4 14:33:39s	-9.5321	3.1995	3.1845	3.1885	9.571
2016/5/4 14:33:40s	-9.532	3.1995	3.1845	3.1885	9.571
2016/5/4 14:33:41s	-9.5321	3.1995	3.1845	3.1885	9.571
2016/5/4 14:33:42s	-9.5321	3.1995	3.1845	3.1885	9.571
2016/5/4 14:33:43s	-9.5321	3.199	3.184	3.1885	9.57
2016/5/4 14:33:44s	-9.532	3.199	3.184	3.1885	9.57
2016/5/4 14:33:45s	-9.5321	3.199	3.184	3.1885	9.57
2016/5/4 14:33:46s	-9.532	3.199	3.184	3.1885	9.57
2016/5/4 14:33:47s	-9.532	3.199	3.184	3.1885	9.57
2016/5/4 14:33:48s	-9.532	3.199	3.184	3.188	9.57
2016/5/4 14:33:49s	-9.532	3.199	3.184	3.188	9.57
2016/5/4 14:33:50s	-9.532	3.199	3.184	3.188	9.57
2016/5/4 14:33:51s	-9.532	3.199	3.184	3.188	9.57
2016/5/4 14:33:52s	-9.532	3.199	3.184	3.188	9.57
2016/5/4 14:33:53s	-9.532	3.199	3.184	3.188	9.57
2016/5/4 14:33:54s	-9.532	3.199	3.184	3.188	9.569
2016/5/4 14:33:55s	-9.532	3.199	3.184	3.188	9.569
2016/5/4 14:33:56s	-9.532	3.199	3.184	3.188	9.569
2016/5/4 14:33:57s	-9.532	3.199	3.184	3.188	9.569
2016/5/4 14:33:58s	-9.5319	3.1985	3.1835	3.188	9.569
2016/5/4 14:33:59s	-9.532	3.1985	3.1835	3.188	9.569
2016/5/4 14:34:00s	-9.532	3.1985	3.1835	3.188	9.569
2016/5/4 14:34:01s	-9.532	3.1985	3.1835	3.1875	9.569
2016/5/4 14:34:02s	-9.532	3.1985	3.1835	3.1875	9.569
2016/5/4 14:34:03s	-9.5321	3.1985	3.1835	3.1875	9.569
2016/5/4 14:34:04s	-9.532	3.1985	3.1835	3.1875	9.568
2016/5/4 14:34:05s	-9.5319	3.1985	3.1835	3.1875	9.568
2016/5/4 14:34:06s	-9.532	3.1985	3.1835	3.1875	9.568
2016/5/4 14:34:07s	-9.532	3.1985	3.1835	3.1875	9.568
2016/5/4 14:34:08s	-9.532	3.1985	3.1835	3.1875	9.568
2016/5/4 14:34:09s	-9.5319	3.1985	3.1835	3.1875	9.568
2016/5/4 14:34:10s	-9.5319	3.1985	3.183	3.1875	9.568
2016/5/4 14:34:11s	-9.5319	3.198	3.183	3.1875	9.568
2016/5/4 14:34:12s	-9.532	3.198	3.183	3.187	9.568
2016/5/4 14:34:13s	-9.532	3.198	3.183	3.1875	9.567
2016/5/4 14:34:14s	-9.5319	3.198	3.183	3.1875	9.567
2016/5/4 14:34:15s	-9.532	3.198	3.183	3.187	9.567
2016/5/4 14:34:16s	-9.5319	3.198	3.183	3.187	9.567
2016/5/4 14:34:17s	-9.5319	3.198	3.183	3.187	9.567
2016/5/4 14:34:18s	-9.532	3.198	3.183	3.187	9.567
2016/5/4 14:34:19s	-9.532	3.198	3.183	3.187	9.567
2016/5/4 14:34:20s	-9.532	3.198	3.183	3.187	9.567
2016/5/4 14:34:21s	-9.532	3.198	3.183	3.187	9.567
2016/5/4 14:34:22s	-9.532	3.198	3.183	3.187	9.566
2016/5/4 14:34:23s	-9.532	3.198	3.183	3.187	9.566
2016/5/4 14:34:24s	-9.5321	3.198	3.183	3.187	9.566
2016/5/4 14:34:25s	-9.532	3.1975	3.1825	3.187	9.566
2016/5/4 14:34:26s	-9.532	3.1975	3.1825	3.187	9.566
2016/5/4 14:34:27s	-9.5321	3.1975	3.1825	3.187	9.566
2016/5/4 14:34:28s	-9.5321	3.1975	3.1825	3.187	9.566
2016/5/4 14:34:29s	-9.532	3.1975	3.1825	3.1865	9.566
2016/5/4 14:34:30s	-9.532	3.1975	3.1825	3.1865	9.566
2016/5/4 14:34:31s	-9.5319	3.1975	3.1825	3.1865	9.566
2016/5/4 14:34:32s	-9.5321	3.1975	3.1825	3.1865	9.565
2016/5/4 14:34:33s	-9.5321	3.1975	3.1825	3.1865	9.565
2016/5/4 14:34:34s	-9.532	3.1975	3.1825	3.1865	9.565
2016/5/4 14:34:35s	-9.5321	3.1975	3.1825	3.1865	9.565
2016/5/4 14:34:36s	-9.532	3.1975	3.1825	3.1865	9.565
2016/5/4 14:34:37s	-9.532	3.1975	3.1825	3.1865	9.565
2016/5/4 14:34:38s	-9.532	3.1975	3.1825	3.1865	9.565
2016/5/4 14:34:39s	-9.532	3.197	3.182	3.1865	9.565
2016/5/4 14:34:40s	-9.532	3.197	3.182	3.1865	9.565
2016/5/4 14:34:41s	-9.5321	3.197	3.182	3.1865	9.564
2016/5/4 14:34:42s	-9.532	3.197	3.182	3.186	9.564
2016/5/4 14:34:43s	-9.532	3.197	3.182	3.1865	9.564
2016/5/4 14:34:44s	-9.532	3.197	3.182	3.186	9.564
2016/5/4 14:34:45s	-9.532	3.197	3.182	3.186	9.564
2016/5/4 14:34:46s	-9.5319	3.197	3.182	3.186	9.564
2016/5/4 14:34:47s	-9.532	3.197	3.182	3.186	9.564
2016/5/4 14:34:48s	-9.532	3.197	3.182	3.186	9.564
2016/5/4 14:34:49s	-9.532	3.197	3.182	3.186	9.564
2016/5/4 14:34:50s	-9.5321	3.197	3.182	3.186	9.564
2016/5/4 14:34:51s	-9.532	3.197	3.182	3.186	9.563
2016/5/4 14:34:52s	-9.532	3.197	3.1815	3.186	9.563
2016/5/4 14:34:53s	-9.532	3.197	3.182	3.186	9.563
2016/5/4 14:34:54s	-9.5321	3.1965	3.1815	3.186	9.563
2016/5/4 14:34:55s	-9.5321	3.1965	3.1815	3.1855	9.563
2016/5/4 14:34:56s	-9.532	3.1965	3.1815	3.1855	9.563
2016/5/4 14:34:57s	-9.5321	3.1965	3.1815	3.1855	9.563
2016/5/4 14:34:58s	-9.532	3.1965	3.1815	3.1855	9.563
2016/5/4 14:34:59s	-9.5321	3.1965	3.1815	3.1855	9.563
2016/5/4 14:35:00s	-9.532	3.1965	3.1815	3.1855	9.563
2016/5/4 14:35:01s	-9.532	3.1965	3.1815	3.1855	9.562
2016/5/4 14:35:02s	-9.532	3.1965	3.1815	3.1855	9.562
2016/5/4 14:35:03s	-9.532	3.1965	3.1815	3.1855	9.562
2016/5/4 14:35:04s	-9.532	3.1965	3.1815	3.1855	9.562
2016/5/4 14:35:05s	-9.5319	3.1965	3.1815	3.1855	9.562
2016/5/4 14:35:06s	-9.532	3.1965	3.1815	3.1855	9.562
2016/5/4 14:35:07s	-9.532	3.1965	3.181	3.1855	9.562
2016/5/4 14:35:08s	-9.532	3.196	3.181	3.1855	9.562
2016/5/4 14:35:09s	-9.5321	3.1965	3.1815	3.1855	9.561
2016/5/4 14:35:10s	-9.5321	3.196	3.181	3.1855	9.561
2016/5/4 14:35:11s	-9.532	3.196	3.181	3.185	9.561
2016/5/4 14:35:12s	-9.532	3.196	3.181	3.185	9.561
2016/5/4 14:35:13s	-9.532	3.196	3.181	3.185	9.561
2016/5/4 14:35:14s	-9.532	3.196	3.181	3.185	9.561
2016/5/4 14:35:15s	-9.5321	3.196	3.181	3.185	9.561
2016/5/4 14:35:16s	-9.532	3.196	3.181	3.185	9.561
2016/5/4 14:35:17s	-9.5321	3.196	3.181	3.185	9.561
2016/5/4 14:35:18s	-9.532	3.196	3.181	3.185	9.561
2016/5/4 14:35:19s	-9.532	3.196	3.181	3.185	9.56
2016/5/4 14:35:20s	-9.532	3.196	3.181	3.185	9.56
2016/5/4 14:35:21s	-9.5321	3.196	3.181	3.185	9.56
2016/5/4 14:35:22s	-9.5321	3.196	3.1805	3.185	9.56
2016/5/4 14:35:23s	-9.5321	3.196	3.1805	3.185	9.56
2016/5/4 14:35:24s	-9.532	3.196	3.1805	3.1845	9.56
2016/5/4 14:35:25s	-9.532	3.196	3.1805	3.1845	9.56
2016/5/4 14:35:26s	-9.5321	3.196	3.1805	3.1845	9.56
2016/5/4 14:35:27s	-9.5321	3.196	3.1805	3.1845	9.56
2016/5/4 14:35:28s	-9.532	3.196	3.1805	3.1845	9.56
2016/5/4 14:35:29s	-9.5321	3.196	3.1805	3.1845	9.559
2016/5/4 14:35:30s	-9.532	3.196	3.1805	3.1845	9.559
2016/5/4 14:35:31s	-9.532	3.196	3.1805	3.1845	9.559
2016/5/4 14:35:32s	-9.532	3.196	3.1805	3.1845	9.559
2016/5/4 14:35:33s	-9.532	3.196	3.1805	3.1845	9.559
2016/5/4 14:35:34s	-9.5321	3.1955	3.1805	3.1845	9.559
2016/5/4 14:35:35s	-9.532	3.196	3.18	3.1845	9.559
2016/5/4 14:35:36s	-9.532	3.1955	3.18	3.1845	9.559
2016/5/4 14:35:37s	-9.532	3.1955	3.18	3.1845	9.559
2016/5/4 14:35:38s	-9.532	3.1955	3.18	3.184	9.558
2016/5/4 14:35:39s	-9.532	3.1955	3.18	3.184	9.558
2016/5/4 14:35:40s	-9.532	3.1955	3.18	3.184	9.558
2016/5/4 14:35:41s	-9.532	3.1955	3.18	3.184	9.558
2016/5/4 14:35:42s	-9.532	3.1955	3.18	3.184	9.558
2016/5/4 14:35:43s	-9.532	3.1955	3.18	3.184	9.558
2016/5/4 14:35:44s	-9.532	3.1955	3.18	3.184	9.558
2016/5/4 14:35:45s	-9.532	3.1955	3.18	3.184	9.558
2016/5/4 14:35:46s	-9.5319	3.1955	3.18	3.184	9.558
2016/5/4 14:35:47s	-9.532	3.1955	3.18	3.184	9.557
2016/5/4 14:35:48s	-9.5321	3.195	3.18	3.184	9.557
2016/5/4 14:35:49s	-9.532	3.195	3.1795	3.184	9.557
2016/5/4 14:35:50s	-9.5319	3.195	3.1795	3.1835	9.557
2016/5/4 14:35:51s	-9.532	3.195	3.1795	3.1835	9.557
2016/5/4 14:35:52s	-9.532	3.195	3.1795	3.1835	9.557
2016/5/4 14:35:53s	-9.5321	3.195	3.1795	3.1835	9.557
2016/5/4 14:35:54s	-9.532	3.195	3.1795	3.1835	9.557
2016/5/4 14:35:55s	-9.532	3.195	3.1795	3.1835	9.557
2016/5/4 14:35:56s	-9.532	3.195	3.1795	3.1835	9.556
2016/5/4 14:35:57s	-9.5319	3.195	3.1795	3.1835	9.556
2016/5/4 14:35:58s	-9.532	3.195	3.1795	3.1835	9.556
2016/5/4 14:35:59s	-9.532	3.195	3.1795	3.1835	9.556
2016/5/4 14:36:00s	-9.5321	3.195	3.1795	3.1835	9.556
2016/5/4 14:36:01s	-9.532	3.1945	3.1795	3.1835	9.556
2016/5/4 14:36:02s	-9.5319	3.1945	3.179	3.1835	9.556
2016/5/4 14:36:03s	-9.532	3.1945	3.179	3.1835	9.556
2016/5/4 14:36:04s	-9.5321	3.1945	3.179	3.183	9.556
2016/5/4 14:36:05s	-9.532	3.1945	3.179	3.183	9.555
2016/5/4 14:36:06s	-9.5321	3.1945	3.179	3.183	9.555
2016/5/4 14:36:07s	-9.532	3.1945	3.179	3.183	9.555
2016/5/4 14:36:08s	-9.532	3.1945	3.179	3.183	9.555
2016/5/4 14:36:09s	-9.532	3.1945	3.179	3.183	9.555
2016/5/4 14:36:10s	-9.532	3.1945	3.179	3.183	9.555
2016/5/4 14:36:11s	-9.532	3.1945	3.179	3.183	9.555
2016/5/4 14:36:12s	-9.532	3.1945	3.179	3.183	9.555
2016/5/4 14:36:13s	-9.532	3.194	3.179	3.183	9.554
2016/5/4 14:36:14s	-9.532	3.1945	3.1785	3.183	9.554
2016/5/4 14:36:15s	-9.5319	3.194	3.179	3.183	9.554
2016/5/4 14:36:16s	-9.532	3.194	3.1785	3.183	9.554
2016/5/4 14:36:17s	-9.532	3.194	3.1785	3.1825	9.554
2016/5/4 14:36:18s	-9.532	3.194	3.1785	3.1825	9.554
2016/5/4 14:36:19s	-9.532	3.194	3.1785	3.1825	9.554
2016/5/4 14:36:20s	-9.532	3.194	3.1785	3.1825	9.554
2016/5/4 14:36:21s	-9.532	3.194	3.1785	3.1825	9.554
2016/5/4 14:36:22s	-9.532	3.194	3.1785	3.1825	9.553
2016/5/4 14:36:23s	-9.5319	3.194	3.1785	3.1825	9.554
2016/5/4 14:36:24s	-9.532	3.194	3.1785	3.1825	9.553
2016/5/4 14:36:25s	-9.532	3.194	3.178	3.1825	9.553
2016/5/4 14:36:26s	-9.532	3.1935	3.1785	3.1825	9.553
2016/5/4 14:36:27s	-9.532	3.194	3.178	3.1825	9.553
2016/5/4 14:36:28s	-9.532	3.1935	3.178	3.182	9.553
2016/5/4 14:36:29s	-9.532	3.1935	3.178	3.1825	9.553
2016/5/4 14:36:30s	-9.5321	3.1935	3.178	3.182	9.553
2016/5/4 14:36:31s	-9.5321	3.1935	3.178	3.182	9.553
2016/5/4 14:36:32s	-9.532	3.1935	3.178	3.182	9.552
2016/5/4 14:36:33s	-9.5321	3.1935	3.178	3.182	9.552
2016/5/4 14:36:34s	-9.5321	3.1935	3.178	3.182	9.552
2016/5/4 14:36:35s	-9.5321	3.1935	3.178	3.182	9.552
2016/5/4 14:36:36s	-9.5321	3.1935	3.178	3.182	9.552
2016/5/4 14:36:37s	-9.532	3.1935	3.178	3.182	9.552
2016/5/4 14:36:38s	-9.5321	3.1935	3.1775	3.182	9.552
2016/5/4 14:36:39s	-9.532	3.1935	3.178	3.182	9.551
2016/5/4 14:36:40s	-9.532	3.193	3.178	3.182	9.552
2016/5/4 14:36:41s	-9.532	3.193	3.1775	3.1815	9.551
2016/5/4 14:36:42s	-9.532	3.193	3.1775	3.1815	9.551
2016/5/4 14:36:43s	-9.532	3.193	3.1775	3.1815	9.551
2016/5/4 14:36:44s	-9.532	3.193	3.1775	3.1815	9.551
2016/5/4 14:36:45s	-9.532	3.193	3.1775	3.1815	9.551
2016/5/4 14:36:46s	-9.532	3.193	3.1775	3.1815	9.551
2016/5/4 14:36:47s	-9.532	3.193	3.1775	3.1815	9.551
2016/5/4 14:36:48s	-9.532	3.193	3.1775	3.1815	9.55
2016/5/4 14:36:49s	-9.532	3.193	3.1775	3.1815	9.55
2016/5/4 14:36:50s	-9.532	3.1925	3.1775	3.1815	9.55
2016/5/4 14:36:51s	-9.5319	3.193	3.1775	3.1815	9.55
2016/5/4 14:36:52s	-9.532	3.1925	3.177	3.1815	9.55
2016/5/4 14:36:53s	-9.532	3.1925	3.177	3.181	9.55
2016/5/4 14:36:54s	-9.532	3.1925	3.177	3.181	9.55
2016/5/4 14:36:55s	-9.5321	3.1925	3.177	3.181	9.55
2016/5/4 14:36:56s	-9.532	3.1925	3.177	3.181	9.55
2016/5/4 14:36:57s	-9.532	3.1925	3.177	3.181	9.549
2016/5/4 14:36:58s	-9.5321	3.1925	3.177	3.181	9.549
[truncated: 1,544 more rows]
