# Supplementary material for: Behavior data of battery and battery pack SOC estimation under different working conditions
Source: Data Brief. 2016 Oct 25;9:737–40. doi: 10.1016/j.dib.2016.10.012 (PMC5094688; doi:10.1016/j.dib.2016.10.012)
Supplement: Supplementary file 2 — Supplementary material [file mmc2.zip › Appendix A. Supporting information/mmc2.xlsx]

## Sheet: dysdt
every cells were fully charged before experiment under DST condition
sampling time	current load(A)	cell1 voltage(V)	cell2 voltage(V)	cell3 voltage(V)	pack voltage(V)
2016/4/20 11:12:36s	0	3.5685	3.339	3.3065	10.209
2016/4/20 11:12:37s	0	3.5685	3.339	3.3065	10.209
2016/4/20 11:12:38s	0	3.5685	3.339	3.3065	10.209
2016/4/20 11:12:39s	0	3.5685	3.339	3.3065	10.209
2016/4/20 11:12:40s	0	3.5685	3.339	3.3065	10.209
2016/4/20 11:12:41s	0	3.5685	3.339	3.3065	10.209
2016/4/20 11:12:42s	0	3.5685	3.339	3.3065	10.209
2016/4/20 11:12:43s	0	3.5685	3.339	3.3065	10.209
2016/4/20 11:12:44s	0	3.5685	3.339	3.307	10.209
2016/4/20 11:12:45s	0	3.5685	3.339	3.3065	10.209
2016/4/20 11:12:46s	0	3.5685	3.339	3.3065	10.209
2016/4/20 11:12:47s	0	3.5685	3.339	3.3065	10.209
2016/4/20 11:12:48s	0	3.5685	3.339	3.3065	10.209
2016/4/20 11:12:49s	0	3.568	3.339	3.3065	10.209
2016/4/20 11:12:50s	0	3.545	3.3185	3.2865	10.209
2016/4/20 11:12:51s	-2.8618	3.535	3.317	3.2855	10.122
2016/4/20 11:12:52s	-2.8618	3.5275	3.316	3.2845	10.111
2016/4/20 11:12:53s	-2.8617	3.5205	3.315	3.284	10.102
2016/4/20 11:12:54s	-2.8617	3.5145	3.3145	3.2835	10.094
2016/4/20 11:12:55s	-2.8617	3.509	3.3135	3.283	10.087
2016/4/20 11:12:56s	-2.8617	3.5035	3.313	3.2825	10.08
2016/4/20 11:12:57s	-2.8618	3.499	3.3125	3.282	10.074
2016/4/20 11:12:58s	-2.8618	3.4945	3.312	3.2815	10.068
2016/4/20 11:12:59s	-2.8617	3.49	3.3115	3.281	10.062
2016/4/20 11:13:00s	-2.8617	3.486	3.311	3.2805	10.057
2016/4/20 11:13:01s	-2.8617	3.482	3.3105	3.28	10.052
2016/4/20 11:13:02s	-2.8617	3.479	3.31	3.28	10.048
2016/4/20 11:13:03s	-2.8617	3.476	3.3095	3.2795	10.044
2016/4/20 11:13:04s	-2.8617	3.4735	3.3095	3.279	10.04
2016/4/20 11:13:05s	-2.8617	3.4715	3.309	3.2785	10.037
2016/4/20 11:13:06s	-2.8617	3.4695	3.3085	3.2785	10.035
2016/4/20 11:13:07s	-2.8618	3.4675	3.308	3.278	10.032
2016/4/20 11:13:08s	-2.8617	3.4655	3.308	3.278	10.029
2016/4/20 11:13:09s	-2.8616	3.464	3.3075	3.2775	10.027
2016/4/20 11:13:10s	-2.8617	3.462	3.307	3.2775	10.024
2016/4/20 11:13:11s	-2.8617	3.46	3.307	3.277	10.022
2016/4/20 11:13:12s	-2.8616	3.4585	3.3065	3.277	10.019
2016/4/20 11:13:13s	-2.8617	3.4565	3.306	3.2765	10.016
2016/4/20 11:13:14s	-2.8617	3.454	3.306	3.2765	10.014
2016/4/20 11:13:15s	-2.8616	3.452	3.3055	3.276	10.011
2016/4/20 11:13:16s	-2.8616	3.45	3.3055	3.276	10.009
2016/4/20 11:13:17s	-2.8617	3.448	3.305	3.2755	10.006
2016/4/20 11:13:18s	-2.8617	3.4275	3.284	3.255	10.004
2016/4/20 11:13:19s	-5.7231	3.4215	3.2825	3.254	9.9218
2016/4/20 11:13:20s	-5.723	3.416	3.2815	3.253	9.9135
2016/4/20 11:13:21s	-5.7231	3.412	3.2805	3.252	9.9063
2016/4/20 11:13:22s	-5.723	3.4075	3.2795	3.251	9.8999
2016/4/20 11:13:23s	-5.7231	3.4035	3.2785	3.2505	9.8941
2016/4/20 11:13:24s	-5.7231	3.4	3.2775	3.2495	9.8885
2016/4/20 11:13:25s	-5.7231	3.396	3.277	3.249	9.8834
2016/4/20 11:13:26s	-5.723	3.393	3.276	3.2485	9.8784
2016/4/20 11:13:27s	-5.7231	3.3895	3.2755	3.248	9.8738
2016/4/20 11:13:28s	-5.7231	3.3865	3.275	3.2475	9.8693
2016/4/20 11:13:29s	-5.7231	3.3835	3.274	3.247	9.8652
2016/4/20 11:13:30s	-5.723	3.4145	3.3155	3.286	9.8611
2016/4/20 11:13:31s	0	3.434	3.3385	3.3085	10.012
2016/4/20 11:13:32s	2.8764	3.439	3.341	3.311	10.079
2016/4/20 11:13:33s	2.8758	3.4425	3.3435	3.3125	10.088
2016/4/20 11:13:34s	2.8758	3.446	3.345	3.314	10.095
2016/4/20 11:13:35s	2.8755	3.4495	3.3465	3.3155	10.102
2016/4/20 11:13:36s	2.8755	3.4525	3.348	3.3165	10.108
2016/4/20 11:13:37s	2.8756	3.456	3.3495	3.3175	10.113
2016/4/20 11:13:38s	2.8757	3.441	3.329	3.298	10.119
2016/4/20 11:13:39s	0	3.44	3.329	3.298	10.062
2016/4/20 11:13:40s	0	3.44	3.329	3.298	10.062
2016/4/20 11:13:41s	0	3.44	3.329	3.298	10.062
2016/4/20 11:13:42s	0	3.44	3.329	3.298	10.062
2016/4/20 11:13:43s	0	3.4405	3.329	3.298	10.062
2016/4/20 11:13:44s	0	3.4405	3.3295	3.2985	10.063
2016/4/20 11:13:45s	0	3.4405	3.3295	3.2985	10.063
2016/4/20 11:13:46s	0	3.441	3.33	3.2985	10.064
2016/4/20 11:13:47s	0	3.441	3.33	3.299	10.064
2016/4/20 11:13:48s	0	3.441	3.33	3.299	10.065
2016/4/20 11:13:49s	0	3.4415	3.3305	3.299	10.065
2016/4/20 11:13:50s	0	3.4415	3.3305	3.2995	10.066
2016/4/20 11:13:51s	0	3.442	3.3305	3.2995	10.066
2016/4/20 11:13:52s	0	3.442	3.331	3.2995	10.067
2016/4/20 11:13:53s	0	3.442	3.331	3.2995	10.067
2016/4/20 11:13:54s	0	3.4245	3.3105	3.28	10.068
2016/4/20 11:13:55s	-2.8617	3.4215	3.3095	3.279	9.9898
2016/4/20 11:13:56s	-2.8618	3.419	3.3085	3.2785	9.9848
2016/4/20 11:13:57s	-2.8618	3.4165	3.3075	3.2775	9.9808
2016/4/20 11:13:58s	-2.8617	3.4145	3.307	3.277	9.9773
2016/4/20 11:13:59s	-2.8618	3.413	3.3065	3.2765	9.9742
2016/4/20 11:14:00s	-2.8618	3.411	3.306	3.2765	9.9712
2016/4/20 11:14:01s	-2.8618	3.4095	3.3055	3.276	9.9686
2016/4/20 11:14:02s	-2.8618	3.408	3.305	3.2755	9.966
2016/4/20 11:14:03s	-2.8618	3.406	3.3045	3.275	9.9636
2016/4/20 11:14:04s	-2.8619	3.4045	3.304	3.275	9.9613
2016/4/20 11:14:05s	-2.8618	3.403	3.304	3.2745	9.9592
2016/4/20 11:14:06s	-2.8619	3.4015	3.3035	3.274	9.9571
2016/4/20 11:14:07s	-2.8618	3.4	3.303	3.274	9.955
2016/4/20 11:14:08s	-2.8618	3.399	3.303	3.2735	9.953
2016/4/20 11:14:09s	-2.8617	3.3975	3.3025	3.2735	9.9511
2016/4/20 11:14:10s	-2.8618	3.396	3.302	3.273	9.9493
2016/4/20 11:14:11s	-2.8618	3.395	3.302	3.273	9.9474
2016/4/20 11:14:12s	-2.8618	3.3935	3.3015	3.2725	9.9457
2016/4/20 11:14:13s	-2.8618	3.3925	3.3015	3.2725	9.944
2016/4/20 11:14:14s	-2.8617	3.3915	3.301	3.2725	9.9423
2016/4/20 11:14:15s	-2.8618	3.39	3.301	3.272	9.9407
2016/4/20 11:14:16s	-2.8618	3.389	3.3005	3.272	9.9391
2016/4/20 11:14:17s	-2.8618	3.388	3.3005	3.272	9.9377
2016/4/20 11:14:18s	-2.8619	3.371	3.2795	3.2515	9.9362
2016/4/20 11:14:19s	-5.7232	3.368	3.278	3.25	9.8575
2016/4/20 11:14:20s	-5.7232	3.3655	3.277	3.249	9.8519
2016/4/20 11:14:21s	-5.7233	3.363	3.276	3.2485	9.8473
2016/4/20 11:14:22s	-5.7233	3.3605	3.275	3.2475	9.8432
2016/4/20 11:14:23s	-5.7232	3.3585	3.274	3.247	9.8393
2016/4/20 11:14:24s	-5.7233	3.3565	3.2735	3.246	9.8358
2016/4/20 11:14:25s	-5.7232	3.3545	3.2725	3.2455	9.8325
2016/4/20 11:14:26s	-5.7232	3.353	3.272	3.245	9.8292
2016/4/20 11:14:27s	-5.7232	3.351	3.271	3.2445	9.8262
2016/4/20 11:14:28s	-5.7232	3.3495	3.2705	3.244	9.8235
2016/4/20 11:14:29s	-5.7232	3.348	3.27	3.2435	9.8207
2016/4/20 11:14:30s	-5.7232	3.377	3.311	3.2835	9.8181
2016/4/20 11:14:31s	0	3.3955	3.3345	3.3055	9.9684
2016/4/20 11:14:32s	2.8757	3.3985	3.337	3.308	10.032
2016/4/20 11:14:33s	2.8755	3.401	3.339	3.3095	10.04
2016/4/20 11:14:34s	2.8752	3.4035	3.341	3.311	10.046
2016/4/20 11:14:35s	2.8752	3.4055	3.3425	3.3125	10.051
2016/4/20 11:14:36s	2.875	3.407	3.344	3.3135	10.056
2016/4/20 11:14:37s	2.8753	3.409	3.3455	3.3145	10.06
2016/4/20 11:14:38s	2.8753	3.3945	3.3255	3.295	10.065
2016/4/20 11:14:39s	0	3.394	3.3255	3.295	10.009
2016/4/20 11:14:40s	0	3.394	3.3255	3.295	10.009
2016/4/20 11:14:41s	0	3.394	3.3255	3.295	10.009
2016/4/20 11:14:42s	0	3.394	3.326	3.295	10.009
2016/4/20 11:14:43s	0	3.3945	3.326	3.2955	10.01
2016/4/20 11:14:44s	0	3.3945	3.3265	3.2955	10.01
2016/4/20 11:14:45s	0	3.3945	3.3265	3.2955	10.011
2016/4/20 11:14:46s	0	3.3945	3.3265	3.296	10.011
2016/4/20 11:14:47s	0	3.395	3.327	3.296	10.012
2016/4/20 11:14:48s	0	3.395	3.327	3.296	10.012
2016/4/20 11:14:49s	0	3.395	3.327	3.2965	10.013
2016/4/20 11:14:50s	0	3.3955	3.327	3.2965	10.013
2016/4/20 11:14:51s	0	3.3955	3.3275	3.2965	10.014
2016/4/20 11:14:52s	0	3.3955	3.3275	3.297	10.014
2016/4/20 11:14:53s	0	3.3955	3.3275	3.297	10.015
2016/4/20 11:14:54s	0	3.38	3.307	3.2775	10.015
2016/4/20 11:14:55s	-2.8618	3.378	3.306	3.2765	9.9394
2016/4/20 11:14:56s	-2.8618	3.3765	3.305	3.2755	9.9357
2016/4/20 11:14:57s	-2.8618	3.3755	3.3045	3.275	9.9329
2016/4/20 11:14:58s	-2.8617	3.374	3.3035	3.2745	9.9305
2016/4/20 11:14:59s	-2.8618	3.373	3.303	3.274	9.9283
2016/4/20 11:15:00s	-2.8618	3.372	3.3025	3.274	9.9263
2016/4/20 11:15:01s	-2.8618	3.371	3.302	3.2735	9.9245
2016/4/20 11:15:02s	-2.8618	3.3705	3.302	3.273	9.9226
2016/4/20 11:15:03s	-2.8618	3.3695	3.3015	3.2725	9.921
2016/4/20 11:15:04s	-2.8619	3.369	3.301	3.2725	9.9194
2016/4/20 11:15:05s	-2.8617	3.368	3.3005	3.272	9.9179
2016/4/20 11:15:06s	-2.8618	3.367	3.3	3.272	9.9165
2016/4/20 11:15:07s	-2.8618	3.3665	3.3	3.2715	9.915
2016/4/20 11:15:08s	-2.8618	3.3655	3.2995	3.271	9.9136
2016/4/20 11:15:09s	-2.8618	3.365	3.2995	3.271	9.9123
2016/4/20 11:15:10s	-2.8619	3.364	3.299	3.271	9.9111
2016/4/20 11:15:11s	-2.8618	3.3635	3.299	3.2705	9.9098
2016/4/20 11:15:12s	-2.8619	3.363	3.2985	3.2705	9.9087
2016/4/20 11:15:13s	-2.8619	3.362	3.2985	3.27	9.9076
2016/4/20 11:15:14s	-2.8619	3.3615	3.298	3.27	9.9065
2016/4/20 11:15:15s	-2.8619	3.3605	3.298	3.2695	9.9054
2016/4/20 11:15:16s	-2.8619	3.36	3.2975	3.2695	9.9043
2016/4/20 11:15:17s	-2.8619	3.3595	3.2975	3.2695	9.9033
2016/4/20 11:15:18s	-2.8619	3.3435	3.2765	3.249	9.9023
2016/4/20 11:15:19s	-5.7232	3.341	3.275	3.248	9.825
2016/4/20 11:15:20s	-5.7233	3.3395	3.274	3.247	9.8205
2016/4/20 11:15:21s	-5.7233	3.338	3.273	3.246	9.8168
2016/4/20 11:15:22s	-5.7233	3.3365	3.272	3.2455	9.8134
2016/4/20 11:15:23s	-5.7233	3.335	3.271	3.2445	9.8104
2016/4/20 11:15:24s	-5.7233	3.3335	3.27	3.244	9.8076
2016/4/20 11:15:25s	-5.7232	3.3325	3.2695	3.2435	9.8049
2016/4/20 11:15:26s	-5.7232	3.331	3.269	3.243	9.8024
2016/4/20 11:15:27s	-5.7233	3.33	3.268	3.2425	9.8
2016/4/20 11:15:28s	-5.7233	3.329	3.2675	3.242	9.7978
2016/4/20 11:15:29s	-5.7233	3.328	3.267	3.2415	9.7957
2016/4/20 11:15:30s	-5.7233	3.3575	3.3085	3.2815	9.7936
2016/4/20 11:15:31s	0	3.3745	3.3315	3.3035	9.9435
2016/4/20 11:15:32s	2.8762	3.377	3.334	3.306	10.007
2016/4/20 11:15:33s	2.8755	3.379	3.3365	3.3075	10.014
2016/4/20 11:15:34s	2.8757	3.381	3.338	3.309	10.019
2016/4/20 11:15:35s	2.8753	3.3825	3.34	3.3105	10.024
2016/4/20 11:15:36s	2.8754	3.384	3.3415	3.3115	10.029
2016/4/20 11:15:37s	2.8755	3.385	3.3425	3.3125	10.033
2016/4/20 11:15:38s	2.8753	3.371	3.323	3.293	10.036
2016/4/20 11:15:39s	0	3.371	3.3225	3.293	9.9816
2016/4/20 11:15:40s	0	3.371	3.323	3.293	9.9812
2016/4/20 11:15:41s	0	3.371	3.323	3.293	9.9814
2016/4/20 11:15:42s	0	3.371	3.323	3.2935	9.9818
2016/4/20 11:15:43s	0	3.371	3.3235	3.2935	9.9822
2016/4/20 11:15:44s	0	3.371	3.3235	3.2935	9.9828
2016/4/20 11:15:45s	0	3.371	3.324	3.294	9.9834
2016/4/20 11:15:46s	0	3.371	3.324	3.294	9.9839
2016/4/20 11:15:47s	0	3.3715	3.3245	3.2945	9.9845
2016/4/20 11:15:48s	0	3.3715	3.3245	3.2945	9.985
2016/4/20 11:15:49s	0	3.3715	3.3245	3.2945	9.9856
2016/4/20 11:15:50s	0	3.372	3.325	3.2945	9.9861
2016/4/20 11:15:51s	0	3.372	3.325	3.295	9.9866
2016/4/20 11:15:52s	0	3.372	3.3255	3.295	9.9872
2016/4/20 11:15:53s	0	3.372	3.3255	3.295	9.9877
2016/4/20 11:15:54s	0	3.3575	3.3045	3.2755	9.9881
2016/4/20 11:15:55s	-2.862	3.356	3.3035	3.2745	9.9125
2016/4/20 11:15:56s	-2.862	3.355	3.3025	3.274	9.9092
2016/4/20 11:15:57s	-2.862	3.354	3.302	3.273	9.9068
2016/4/20 11:15:58s	-2.862	3.353	3.301	3.273	9.9047
2016/4/20 11:15:59s	-2.862	3.3525	3.3005	3.2725	9.9029
2016/4/20 11:16:00s	-2.8619	3.3515	3.3	3.272	9.9012
2016/4/20 11:16:01s	-2.862	3.351	3.2995	3.2715	9.8996
2016/4/20 11:16:02s	-2.862	3.3505	3.2995	3.271	9.8982
2016/4/20 11:16:03s	-2.8619	3.35	3.299	3.271	9.8969
2016/4/20 11:16:04s	-2.862	3.349	3.2985	3.2705	9.8956
2016/4/20 11:16:05s	-2.862	3.3485	3.298	3.27	9.8944
2016/4/20 11:16:06s	-2.8619	3.348	3.298	3.27	9.8932
2016/4/20 11:16:07s	-2.862	3.3475	3.2975	3.27	9.8921
2016/4/20 11:16:08s	-2.862	3.347	3.297	3.2695	9.891
2016/4/20 11:16:09s	-2.8619	3.3465	3.297	3.2695	9.8899
2016/4/20 11:16:10s	-2.8619	3.346	3.297	3.269	9.8889
2016/4/20 11:16:11s	-2.862	3.3455	3.2965	3.269	9.888
2016/4/20 11:16:12s	-2.862	3.345	3.296	3.2685	9.887
2016/4/20 11:16:13s	-2.862	3.3445	3.296	3.2685	9.886
2016/4/20 11:16:14s	-2.862	3.344	3.2955	3.2685	9.8852
2016/4/20 11:16:15s	-2.862	3.3435	3.2955	3.268	9.8844
2016/4/20 11:16:16s	-2.862	3.343	3.2955	3.268	9.8836
2016/4/20 11:16:17s	-2.8621	3.343	3.295	3.268	9.8828
2016/4/20 11:16:18s	-2.862	3.3425	3.295	3.2675	9.882
2016/4/20 11:16:19s	-2.862	3.342	3.2945	3.2675	9.8812
2016/4/20 11:16:20s	-2.862	3.3415	3.2945	3.2675	9.8805
2016/4/20 11:16:21s	-2.862	3.341	3.2945	3.267	9.8797
2016/4/20 11:16:22s	-2.862	3.341	3.294	3.267	9.879
2016/4/20 11:16:23s	-2.862	3.3405	3.294	3.267	9.8783
2016/4/20 11:16:24s	-2.862	3.34	3.294	3.267	9.8776
2016/4/20 11:16:25s	-2.862	3.3395	3.2935	3.2665	9.8769
2016/4/20 11:16:26s	-2.862	3.339	3.2935	3.2665	9.8763
2016/4/20 11:16:27s	-2.862	3.339	3.2935	3.2665	9.8757
2016/4/20 11:16:28s	-2.8621	3.3385	3.293	3.2665	9.8751
2016/4/20 11:16:29s	-2.862	3.338	3.293	3.2665	9.8745
2016/4/20 11:16:30s	-2.862	3.237	3.1505	3.13	9.8738
2016/4/20 11:16:31s	-22.892	3.2285	3.1425	3.123	9.3544
2016/4/20 11:16:32s	-22.892	3.2225	3.137	3.118	9.3337
2016/4/20 11:16:33s	-22.892	3.2175	3.132	3.1135	9.3179
2016/4/20 11:16:34s	-22.892	3.213	3.128	3.11	9.3047
2016/4/20 11:16:35s	-22.892	3.209	3.1245	3.1075	9.2932
2016/4/20 11:16:36s	-22.892	3.2055	3.1215	3.1045	9.2828
2016/4/20 11:16:37s	-22.892	3.2025	3.119	3.1015	9.2736
2016/4/20 11:16:38s	-22.892	3.2405	3.1755	3.155	9.2652
2016/4/20 11:16:39s	-14.307	3.2405	3.1755	3.1555	9.4729
2016/4/20 11:16:40s	-14.307	3.24	3.175	3.155	9.4726
2016/4/20 11:16:41s	-14.307	3.2395	3.1745	3.1545	9.471
2016/4/20 11:16:42s	-14.307	3.2385	3.174	3.154	9.469
2016/4/20 11:16:43s	-14.307	3.2375	3.173	3.1535	9.4667
2016/4/20 11:16:44s	-14.307	3.2365	3.1725	3.1525	9.4644
2016/4/20 11:16:45s	-14.307	3.2355	3.1715	3.152	9.4622
2016/4/20 11:16:46s	-14.307	3.2345	3.171	3.152	9.4599
2016/4/20 11:16:47s	-14.307	3.2335	3.1705	3.1515	9.4577
2016/4/20 11:16:48s	-14.307	3.233	3.17	3.1505	9.4554
2016/4/20 11:16:49s	-14.307	3.232	3.169	3.15	9.4533
2016/4/20 11:16:50s	-14.307	3.231	3.1685	3.1495	9.4513
2016/4/20 11:16:51s	-14.307	3.2305	3.168	3.149	9.4493
2016/4/20 11:16:52s	-14.307	3.2295	3.1675	3.1485	9.4475
2016/4/20 11:16:53s	-14.307	3.2285	3.167	3.148	9.4456
2016/4/20 11:16:54s	-14.307	3.228	3.1665	3.1475	9.4438
2016/4/20 11:16:55s	-14.307	3.227	3.166	3.147	9.442
2016/4/20 11:16:56s	-14.307	3.2265	3.1655	3.1465	9.4404
2016/4/20 11:16:57s	-14.307	3.226	3.165	3.146	9.4389
2016/4/20 11:16:58s	-14.307	3.2255	3.1645	3.1455	9.4374
2016/4/20 11:16:59s	-14.307	3.225	3.164	3.145	9.4361
2016/4/20 11:17:00s	-14.307	3.2245	3.1635	3.1445	9.4347
2016/4/20 11:17:01s	-14.307	3.2235	3.1635	3.1445	9.4333
2016/4/20 11:17:02s	-14.307	3.293	3.264	3.2415	9.432
2016/4/20 11:17:03s	0	3.3265	3.31	3.286	9.798
2016/4/20 11:17:04s	5.7331	3.331	3.3155	3.291	9.9223
2016/4/20 11:17:05s	5.7329	3.3345	3.3195	3.295	9.936
2016/4/20 11:17:06s	5.7326	3.3375	3.323	3.298	9.9472
2016/4/20 11:17:07s	5.7324	3.3405	3.326	3.301	9.9567
2016/4/20 11:17:08s	5.7326	3.343	3.3285	3.304	9.965
2016/4/20 11:17:09s	5.7327	3.345	3.331	3.3065	9.9727
2016/4/20 11:17:10s	5.7326	3.29	3.2515	3.229	9.9797
2016/4/20 11:17:11s	-5.7236	3.288	3.2495	3.227	9.7261
2016/4/20 11:17:12s	-5.7235	3.287	3.2485	3.2265	9.7214
2016/4/20 11:17:13s	-5.7235	3.286	3.2475	3.226	9.7187
2016/4/20 11:17:14s	-5.7235	3.2855	3.247	3.2255	9.717
2016/4/20 11:17:15s	-5.7235	3.2855	3.247	3.225	9.7157
2016/4/20 11:17:16s	-5.7235	3.285	3.2465	3.225	9.7148
2016/4/20 11:17:17s	-5.7235	3.2845	3.2465	3.2245	9.7141
2016/4/20 11:17:18s	-5.7235	3.2845	3.2465	3.2245	9.7135
2016/4/20 11:17:19s	-5.7235	3.2845	3.246	3.2245	9.7131
2016/4/20 11:17:20s	-5.7235	3.284	3.246	3.2245	9.7127
2016/4/20 11:17:21s	-5.7235	3.284	3.246	3.2245	9.7124
2016/4/20 11:17:22s	-5.7236	3.284	3.246	3.2245	9.7121
2016/4/20 11:17:23s	-5.7236	3.2835	3.246	3.2245	9.7119
2016/4/20 11:17:24s	-5.7236	3.2835	3.246	3.2245	9.7117
2016/4/20 11:17:25s	-5.7236	3.2835	3.2455	3.2245	9.7115
2016/4/20 11:17:26s	-5.7236	3.2835	3.2455	3.224	9.7113
2016/4/20 11:17:27s	-5.7236	3.2835	3.2455	3.2245	9.7112
2016/4/20 11:17:28s	-5.7236	3.2835	3.2455	3.2245	9.7111
2016/4/20 11:17:29s	-5.7236	3.2835	3.2455	3.2245	9.711
2016/4/20 11:17:30s	-5.7235	3.2835	3.2455	3.2245	9.7109
2016/4/20 11:17:31s	-5.7235	3.2835	3.2455	3.224	9.7107
2016/4/20 11:17:32s	-5.7236	3.2835	3.2455	3.224	9.7106
2016/4/20 11:17:33s	-5.7236	3.2835	3.2455	3.2245	9.7105
2016/4/20 11:17:34s	-5.7235	3.2835	3.2455	3.224	9.7105
2016/4/20 11:17:35s	-5.7236	3.2835	3.2455	3.224	9.7104
2016/4/20 11:17:36s	-5.7236	3.283	3.2455	3.2245	9.7102
2016/4/20 11:17:37s	-5.7236	3.283	3.2455	3.224	9.7101
2016/4/20 11:17:38s	-5.7236	3.283	3.2455	3.2245	9.7101
2016/4/20 11:17:39s	-5.7236	3.283	3.2455	3.2245	9.71
2016/4/20 11:17:40s	-5.7237	3.283	3.245	3.224	9.7099
2016/4/20 11:17:41s	-5.7236	3.283	3.245	3.2245	9.7098
2016/4/20 11:17:42s	-5.7236	3.311	3.286	3.264	9.7097
2016/4/20 11:17:43s	0	3.37	3.371	3.3455	9.858
2016/4/20 11:17:44s	11.454	3.375	3.376	3.351	10.087
2016/4/20 11:17:45s	11.453	3.3785	3.3805	3.3555	10.102
2016/4/20 11:17:46s	11.453	3.382	3.3845	3.359	10.113
2016/4/20 11:17:47s	11.453	3.3845	3.3875	3.362	10.123
2016/4/20 11:17:48s	11.453	3.387	3.3905	3.365	10.132
2016/4/20 11:17:49s	11.453	3.3895	3.3935	3.3675	10.14
2016/4/20 11:17:50s	11.453	3.335	3.3145	3.2905	10.148
2016/4/20 11:17:51s	0	3.3335	3.3125	3.2885	9.9333
2016/4/20 11:17:52s	0	3.3325	3.3115	3.288	9.9292
2016/4/20 11:17:53s	0	3.3325	3.311	3.2875	9.9272
2016/4/20 11:17:54s	0	3.332	3.311	3.287	9.9261
2016/4/20 11:17:55s	0	3.332	3.311	3.287	9.9255
2016/4/20 11:17:56s	0	3.3315	3.311	3.287	9.9252
2016/4/20 11:17:57s	0	3.3315	3.311	3.287	9.9251
2016/4/20 11:17:58s	0	3.3315	3.311	3.287	9.925
2016/4/20 11:17:59s	0	3.3315	3.311	3.287	9.9252
2016/4/20 11:18:00s	0	3.3315	3.3115	3.287	9.9254
2016/4/20 11:18:01s	0	3.332	3.3115	3.287	9.9256
2016/4/20 11:18:02s	0	3.332	3.3115	3.2875	9.9259
2016/4/20 11:18:03s	0	3.332	3.3115	3.2875	9.9262
2016/4/20 11:18:04s	0	3.332	3.312	3.2875	9.9265
2016/4/20 11:18:05s	0	3.332	3.312	3.2875	9.9269
2016/4/20 11:18:06s	0	3.332	3.312	3.288	9.9272
2016/4/20 11:18:07s	0	3.332	3.312	3.288	9.9276
2016/4/20 11:18:08s	0	3.3325	3.3125	3.288	9.9279
2016/4/20 11:18:09s	0	3.3325	3.3125	3.288	9.9283
2016/4/20 11:18:10s	0	3.3325	3.3125	3.2885	9.9286
2016/4/20 11:18:11s	0	3.3325	3.313	3.2885	9.929
2016/4/20 11:18:12s	0	3.3325	3.313	3.2885	9.9294
2016/4/20 11:18:13s	0	3.3325	3.313	3.2885	9.9298
2016/4/20 11:18:14s	0	3.333	3.3135	3.289	9.9301
2016/4/20 11:18:15s	0	3.333	3.3135	3.289	9.9305
2016/4/20 11:18:16s	0	3.333	3.3135	3.289	9.9308
2016/4/20 11:18:17s	0	3.333	3.314	3.289	9.9311
2016/4/20 11:18:18s	0	3.333	3.314	3.2895	9.9314
2016/4/20 11:18:19s	0	3.333	3.314	3.2895	9.9318
2016/4/20 11:18:20s	0	3.3335	3.314	3.2895	9.9321
2016/4/20 11:18:21s	0	3.3335	3.3145	3.2895	9.9325
2016/4/20 11:18:22s	0	3.3335	3.3145	3.29	9.9328
2016/4/20 11:18:23s	0	3.3335	3.3145	3.29	9.9331
2016/4/20 11:18:24s	0	3.3335	3.315	3.29	9.9334
2016/4/20 11:18:25s	0	3.3335	3.315	3.29	9.9338
2016/4/20 11:18:26s	0	3.3335	3.315	3.29	9.934
2016/4/20 11:18:27s	0	3.334	3.315	3.2905	9.9343
2016/4/20 11:18:28s	0	3.334	3.3155	3.2905	9.9346
2016/4/20 11:18:29s	0	3.334	3.3155	3.2905	9.935
2016/4/20 11:18:30s	0	3.334	3.3155	3.2905	9.9353
2016/4/20 11:18:31s	0	3.334	3.3155	3.2905	9.9356
2016/4/20 11:18:32s	0	3.334	3.316	3.2905	9.9358
2016/4/20 11:18:33s	0	3.334	3.316	3.291	9.9361
2016/4/20 11:18:34s	0	3.334	3.316	3.291	9.9364
2016/4/20 11:18:35s	0	3.334	3.3165	3.291	9.9367
2016/4/20 11:18:36s	0	3.3345	3.3165	3.291	9.9369
2016/4/20 11:18:37s	0	3.3345	3.3165	3.291	9.9372
2016/4/20 11:18:38s	0	3.3345	3.3165	3.2915	9.9375
2016/4/20 11:18:39s	0	3.3345	3.3165	3.2915	9.9377
2016/4/20 11:18:40s	0	3.3345	3.317	3.2915	9.938
2016/4/20 11:18:41s	0	3.3345	3.317	3.2915	9.9383
2016/4/20 11:18:42s	0	3.3345	3.317	3.2915	9.9385
2016/4/20 11:18:43s	0	3.3345	3.317	3.2915	9.9387
2016/4/20 11:18:44s	0	3.3345	3.317	3.2915	9.9389
2016/4/20 11:18:45s	0	3.335	3.3175	3.292	9.9392
2016/4/20 11:18:46s	0	3.335	3.3175	3.292	9.9394
2016/4/20 11:18:47s	0	3.335	3.3175	3.292	9.9396
2016/4/20 11:18:48s	0	3.335	3.3175	3.292	9.9399
2016/4/20 11:18:49s	0	3.335	3.318	3.292	9.9401
2016/4/20 11:18:50s	0	3.321	3.297	3.2725	9.9403
2016/4/20 11:18:51s	-2.8623	3.32	3.296	3.2715	9.8659
2016/4/20 11:18:52s	-2.8623	3.3195	3.295	3.271	9.8631
2016/4/20 11:18:53s	-2.8623	3.319	3.2945	3.27	9.861
2016/4/20 11:18:54s	-2.8623	3.3185	3.294	3.2695	9.8592
2016/4/20 11:18:55s	-2.8623	3.318	3.293	3.269	9.8577
2016/4/20 11:18:56s	-2.8623	3.3175	3.293	3.2685	9.8562
2016/4/20 11:18:57s	-2.8623	3.317	3.2925	3.2685	9.8549
2016/4/20 11:18:58s	-2.8623	3.3165	3.292	3.268	9.8537
2016/4/20 11:18:59s	-2.8623	3.3165	3.2915	3.2675	9.8526
2016/4/20 11:19:00s	-2.8623	3.316	3.2915	3.2675	9.8515
2016/4/20 11:19:01s	-2.8623	3.3155	3.291	3.267	9.8505
2016/4/20 11:19:02s	-2.8623	3.3155	3.2905	3.2665	9.8496
2016/4/20 11:19:03s	-2.8623	3.315	3.2905	3.2665	9.8487
2016/4/20 11:19:04s	-2.8623	3.315	3.29	3.266	9.8479
2016/4/20 11:19:05s	-2.8623	3.3145	3.29	3.266	9.8471
2016/4/20 11:19:06s	-2.8623	3.3145	3.2895	3.2655	9.8463
2016/4/20 11:19:07s	-2.8624	3.314	3.289	3.2655	9.8456
2016/4/20 11:19:08s	-2.8623	3.314	3.289	3.265	9.8449
2016/4/20 11:19:09s	-2.8623	3.3135	3.289	3.265	9.8442
2016/4/20 11:19:10s	-2.8623	3.3135	3.2885	3.2645	9.8435
2016/4/20 11:19:11s	-2.8624	3.313	3.2885	3.2645	9.843
2016/4/20 11:19:12s	-2.8623	3.313	3.288	3.2645	9.8423
2016/4/20 11:19:13s	-2.8623	3.313	3.288	3.264	9.8418
2016/4/20 11:19:14s	-2.8624	3.3125	3.288	3.264	9.8412
2016/4/20 11:19:15s	-2.8624	3.3125	3.2875	3.2635	9.8407
2016/4/20 11:19:16s	-2.8624	3.3125	3.2875	3.2635	9.8402
2016/4/20 11:19:17s	-2.8624	3.312	3.287	3.2635	9.8397
2016/4/20 11:19:18s	-2.8624	3.2975	3.267	3.243	9.8392
2016/4/20 11:19:19s	-5.7237	3.2965	3.2655	3.242	9.7644
2016/4/20 11:19:20s	-5.7238	3.2955	3.2645	3.241	9.761
2016/4/20 11:19:21s	-5.7237	3.2945	3.2635	3.24	9.7581
2016/4/20 11:19:22s	-5.7237	3.294	3.2625	3.2395	9.7559
2016/4/20 11:19:23s	-5.7237	3.2935	3.262	3.2395	9.7537
2016/4/20 11:19:24s	-5.7237	3.293	3.261	3.2385	9.7518
2016/4/20 11:19:25s	-5.7237	3.292	3.2605	3.238	9.7499
2016/4/20 11:19:26s	-5.7237	3.292	3.26	3.2375	9.7482
2016/4/20 11:19:27s	-5.7238	3.2915	3.2595	3.237	9.7466
2016/4/20 11:19:28s	-5.7238	3.291	3.259	3.2365	9.745
2016/4/20 11:19:29s	-5.7237	3.2905	3.2585	3.236	9.7435
2016/4/20 11:19:30s	-5.7237	3.319	3.299	3.2755	9.7422
2016/4/20 11:19:31s	0	3.335	3.322	3.2975	9.8899
2016/4/20 11:19:32s	2.8762	3.337	3.325	3.2995	9.952
2016/4/20 11:19:33s	2.8755	3.3385	3.327	3.3015	9.9583
2016/4/20 11:19:34s	2.875	3.34	3.328	3.303	9.9634
2016/4/20 11:19:35s	2.8753	3.341	3.3295	3.304	9.9677
2016/4/20 11:19:36s	2.8752	3.342	3.331	3.3055	9.9715
2016/4/20 11:19:37s	2.8753	3.343	3.3325	3.3065	9.975
2016/4/20 11:19:38s	2.8752	3.3295	3.313	3.287	9.9782
2016/4/20 11:19:39s	0	3.329	3.3125	3.287	9.9245
2016/4/20 11:19:40s	0	3.329	3.313	3.287	9.9242
2016/4/20 11:19:41s	0	3.329	3.313	3.287	9.9245
2016/4/20 11:19:42s	0	3.3295	3.313	3.287	9.9249
2016/4/20 11:19:43s	0	3.3295	3.3135	3.2875	9.9254
2016/4/20 11:19:44s	0	3.3295	3.3135	3.2875	9.9261
2016/4/20 11:19:45s	0	3.33	3.314	3.2875	9.9266
2016/4/20 11:19:46s	0	3.33	3.314	3.288	9.9272
2016/4/20 11:19:47s	0	3.33	3.3145	3.288	9.9278
2016/4/20 11:19:48s	0	3.3305	3.3145	3.2885	9.9284
2016/4/20 11:19:49s	0	3.3305	3.315	3.2885	9.9289
2016/4/20 11:19:50s	0	3.3305	3.315	3.2885	9.9295
2016/4/20 11:19:51s	0	3.3305	3.3155	3.289	9.93
2016/4/20 11:19:52s	0	3.331	3.3155	3.289	9.9305
2016/4/20 11:19:53s	0	3.331	3.3155	3.289	9.931
2016/4/20 11:19:54s	0	3.3175	3.295	3.27	9.9315
2016/4/20 11:19:55s	-2.8624	3.3165	3.294	3.2685	9.8572
2016/4/20 11:19:56s	-2.8624	3.3155	3.293	3.268	9.8546
2016/4/20 11:19:57s	-2.8624	3.315	3.2925	3.2675	9.8527
2016/4/20 11:19:58s	-2.8624	3.3145	3.292	3.267	9.8511
2016/4/20 11:19:59s	-2.8624	3.3145	3.2915	3.2665	9.8496
2016/4/20 11:20:00s	-2.8624	3.314	3.291	3.2665	9.8484
2016/4/20 11:20:01s	-2.8624	3.3135	3.2905	3.266	9.8473
2016/4/20 11:20:02s	-2.8624	3.3135	3.2905	3.2655	9.8463
2016/4/20 11:20:03s	-2.8624	3.313	3.29	3.2655	9.8454
2016/4/20 11:20:04s	-2.8624	3.3125	3.2895	3.265	9.8445
2016/4/20 11:20:05s	-2.8624	3.3125	3.2895	3.265	9.8436
2016/4/20 11:20:06s	-2.8624	3.312	3.289	3.2645	9.8429
2016/4/20 11:20:07s	-2.8625	3.312	3.289	3.2645	9.8421
2016/4/20 11:20:08s	-2.8624	3.312	3.2885	3.264	9.8414
2016/4/20 11:20:09s	-2.8624	3.3115	3.2885	3.264	9.8407
2016/4/20 11:20:10s	-2.8624	3.3115	3.288	3.2635	9.8401
2016/4/20 11:20:11s	-2.8624	3.311	3.288	3.2635	9.8395
2016/4/20 11:20:12s	-2.8625	3.311	3.2875	3.2635	9.8389
2016/4/20 11:20:13s	-2.8624	3.311	3.2875	3.263	9.8384
2016/4/20 11:20:14s	-2.8624	3.3105	3.2875	3.263	9.8379
2016/4/20 11:20:15s	-2.8624	3.3105	3.287	3.263	9.8374
2016/4/20 11:20:16s	-2.8624	3.3105	3.287	3.2625	9.8369
2016/4/20 11:20:17s	-2.8624	3.3105	3.287	3.2625	9.8364
2016/4/20 11:20:18s	-2.8624	3.296	3.2665	3.242	9.836
2016/4/20 11:20:19s	-5.7238	3.2945	3.265	3.241	9.761
2016/4/20 11:20:20s	-5.7237	3.2935	3.264	3.24	9.7576
2016/4/20 11:20:21s	-5.7238	3.293	3.263	3.2395	9.7549
2016/4/20 11:20:22s	-5.7238	3.2925	3.262	3.239	9.7525
2016/4/20 11:20:23s	-5.7237	3.2915	3.2615	3.2385	9.7504
2016/4/20 11:20:24s	-5.7238	3.291	3.2605	3.238	9.7484
2016/4/20 11:20:25s	-5.7237	3.2905	3.26	3.237	9.7467
2016/4/20 11:20:26s	-5.7237	3.29	3.2595	3.2365	9.745
2016/4/20 11:20:27s	-5.7238	3.2895	3.259	3.236	9.7434
2016/4/20 11:20:28s	-5.7238	3.289	3.258	3.236	9.7419
2016/4/20 11:20:29s	-5.7238	3.289	3.2575	3.2355	9.7405
2016/4/20 11:20:30s	-5.7238	3.317	3.2985	3.275	9.7391
2016/4/20 11:20:31s	0	3.333	3.3215	3.297	9.8872
2016/4/20 11:20:32s	2.8759	3.3355	3.3245	3.299	9.9495
2016/4/20 11:20:33s	2.8754	3.337	3.3265	3.301	9.9559
2016/4/20 11:20:34s	2.8755	3.3385	3.3275	3.3025	9.961
2016/4/20 11:20:35s	2.8752	3.3395	3.329	3.3035	9.9653
2016/4/20 11:20:36s	2.8751	3.341	3.3305	3.305	9.9692
2016/4/20 11:20:37s	2.8754	3.3415	3.332	3.306	9.9727
2016/4/20 11:20:38s	2.8751	3.328	3.3125	3.2865	9.976
2016/4/20 11:20:39s	0	3.328	3.3125	3.286	9.9221
2016/4/20 11:20:40s	0	3.3275	3.3125	3.2865	9.9218
2016/4/20 11:20:41s	0	3.328	3.3125	3.2865	9.9221
2016/4/20 11:20:42s	0	3.328	3.313	3.2865	9.9226
2016/4/20 11:20:43s	0	3.328	3.313	3.287	9.9232
2016/4/20 11:20:44s	0	3.3285	3.3135	3.287	9.9238
2016/4/20 11:20:45s	0	3.3285	3.3135	3.2875	9.9244
2016/4/20 11:20:46s	0	3.3285	3.314	3.2875	9.925
2016/4/20 11:20:47s	0	3.329	3.314	3.2875	9.9256
2016/4/20 11:20:48s	0	3.329	3.3145	3.288	9.9263
2016/4/20 11:20:49s	0	3.329	3.3145	3.288	9.9268
2016/4/20 11:20:50s	0	3.3295	3.3145	3.2885	9.9274
2016/4/20 11:20:51s	0	3.3295	3.315	3.2885	9.9279
2016/4/20 11:20:52s	0	3.3295	3.315	3.2885	9.9284
2016/4/20 11:20:53s	0	3.3295	3.3155	3.289	9.929
2016/4/20 11:20:54s	0	3.316	3.2945	3.269	9.9295
2016/4/20 11:20:55s	-2.8623	3.315	3.2935	3.2685	9.8551
2016/4/20 11:20:56s	-2.8624	3.3145	3.2925	3.2675	9.8524
2016/4/20 11:20:57s	-2.8624	3.314	3.292	3.267	9.8505
2016/4/20 11:20:58s	-2.8623	3.3135	3.2915	3.2665	9.8489
2016/4/20 11:20:59s	-2.8624	3.313	3.291	3.266	9.8475
2016/4/20 11:21:00s	-2.8624	3.3125	3.2905	3.266	9.8462
2016/4/20 11:21:01s	-2.8623	3.3125	3.29	3.2655	9.8452
2016/4/20 11:21:02s	-2.8623	3.312	3.29	3.265	9.8442
2016/4/20 11:21:03s	-2.8623	3.3115	3.2895	3.265	9.8433
2016/4/20 11:21:04s	-2.8624	3.3115	3.2895	3.2645	9.8423
2016/4/20 11:21:05s	-2.8624	3.3115	3.289	3.2645	9.8415
2016/4/20 11:21:06s	-2.8624	3.311	3.2885	3.264	9.8407
2016/4/20 11:21:07s	-2.8623	3.311	3.2885	3.264	9.8401
2016/4/20 11:21:08s	-2.8624	3.3105	3.288	3.2635	9.8393
2016/4/20 11:21:09s	-2.8624	3.3105	3.288	3.2635	9.8387
2016/4/20 11:21:10s	-2.8624	3.3105	3.2875	3.263	9.8381
2016/4/20 11:21:11s	-2.8623	3.31	3.2875	3.263	9.8375
2016/4/20 11:21:12s	-2.8624	3.31	3.287	3.263	9.837
2016/4/20 11:21:13s	-2.8624	3.3095	3.287	3.2625	9.8364
2016/4/20 11:21:14s	-2.8624	3.3095	3.287	3.2625	9.8359
2016/4/20 11:21:15s	-2.8623	3.3095	3.2865	3.2625	9.8354
2016/4/20 11:21:16s	-2.8624	3.3095	3.2865	3.262	9.8349
2016/4/20 11:21:17s	-2.8624	3.309	3.2865	3.262	9.8345
2016/4/20 11:21:18s	-2.8623	3.2945	3.266	3.2415	9.834
2016/4/20 11:21:19s	-5.7238	3.2935	3.2645	3.2405	9.7589
2016/4/20 11:21:20s	-5.7237	3.2925	3.2635	3.2395	9.7555
2016/4/20 11:21:21s	-5.7238	3.292	3.2625	3.239	9.7529
2016/4/20 11:21:22s	-5.7237	3.291	3.2615	3.2385	9.7504
2016/4/20 11:21:23s	-5.7237	3.2905	3.261	3.238	9.7483
2016/4/20 11:21:24s	-5.7236	3.29	3.26	3.2375	9.7463
2016/4/20 11:21:25s	-5.7237	3.2895	3.2595	3.237	9.7446
2016/4/20 11:21:26s	-5.7237	3.289	3.259	3.236	9.7429
2016/4/20 11:21:27s	-5.7237	3.2885	3.2585	3.2355	9.7414
2016/4/20 11:21:28s	-5.7237	3.2885	3.2575	3.2355	9.7398
2016/4/20 11:21:29s	-5.7237	3.288	3.257	3.2345	9.7384
2016/4/20 11:21:30s	-5.7238	3.316	3.298	3.2745	9.7371
2016/4/20 11:21:31s	0	3.3325	3.3215	3.2965	9.8853
2016/4/20 11:21:32s	2.8758	3.3345	3.324	3.299	9.9479
2016/4/20 11:21:33s	2.8755	3.3365	3.326	3.3005	9.9543
2016/4/20 11:21:34s	2.8752	3.3375	3.327	3.302	9.9594
2016/4/20 11:21:35s	2.8755	3.339	3.329	3.303	9.9637
2016/4/20 11:21:36s	2.8752	3.34	3.33	3.3045	9.9676
2016/4/20 11:21:37s	2.8752	3.341	3.3315	3.3055	9.9711
2016/4/20 11:21:38s	2.8752	3.327	3.312	3.286	9.9744
2016/4/20 11:21:39s	0	3.327	3.312	3.286	9.9205
2016/4/20 11:21:40s	0	3.327	3.312	3.286	9.9202
2016/4/20 11:21:41s	0	3.327	3.312	3.286	9.9205
2016/4/20 11:21:42s	0	3.327	3.3125	3.2865	9.921
2016/4/20 11:21:43s	0	3.3275	3.3125	3.2865	9.9215
2016/4/20 11:21:44s	0	3.3275	3.313	3.2865	9.9221
2016/4/20 11:21:45s	0	3.3275	3.313	3.287	9.9227
2016/4/20 11:21:46s	0	3.328	3.3135	3.287	9.9234
2016/4/20 11:21:47s	0	3.328	3.3135	3.2875	9.924
2016/4/20 11:21:48s	0	3.328	3.314	3.2875	9.9246
2016/4/20 11:21:49s	0	3.3285	3.314	3.288	9.9252
2016/4/20 11:21:50s	0	3.3285	3.3145	3.288	9.9258
2016/4/20 11:21:51s	0	3.3285	3.3145	3.288	9.9264
2016/4/20 11:21:52s	0	3.3285	3.3145	3.2885	9.9269
2016/4/20 11:21:53s	0	3.329	3.315	3.2885	9.9275
2016/4/20 11:21:54s	0	3.315	3.294	3.269	9.928
2016/4/20 11:21:55s	-2.8623	3.314	3.293	3.268	9.8535
2016/4/20 11:21:56s	-2.8623	3.3135	3.2925	3.267	9.8508
2016/4/20 11:21:57s	-2.8624	3.313	3.2915	3.2665	9.8489
2016/4/20 11:21:58s	-2.8623	3.3125	3.291	3.266	9.8473
2016/4/20 11:21:59s	-2.8622	3.312	3.2905	3.2655	9.8459
2016/4/20 11:22:00s	-2.8623	3.312	3.29	3.2655	9.8447
2016/4/20 11:22:01s	-2.8623	3.3115	3.29	3.265	9.8435
2016/4/20 11:22:02s	-2.8623	3.3115	3.2895	3.2645	9.8425
2016/4/20 11:22:03s	-2.8623	3.311	3.289	3.2645	9.8416
2016/4/20 11:22:04s	-2.8623	3.311	3.289	3.264	9.8407
2016/4/20 11:22:05s	-2.8623	3.3105	3.2885	3.264	9.8399
2016/4/20 11:22:06s	-2.8623	3.3105	3.288	3.2635	9.8391
2016/4/20 11:22:07s	-2.8623	3.31	3.288	3.2635	9.8384
2016/4/20 11:22:08s	-2.8624	3.31	3.2875	3.263	9.8377
2016/4/20 11:22:09s	-2.8623	3.3095	3.2875	3.263	9.837
2016/4/20 11:22:10s	-2.8624	3.3095	3.287	3.2625	9.8364
2016/4/20 11:22:11s	-2.8623	3.3095	3.287	3.2625	9.8358
2016/4/20 11:22:12s	-2.8624	3.3095	3.2865	3.2625	9.8353
2016/4/20 11:22:13s	-2.8624	3.309	3.2865	3.262	9.8348
2016/4/20 11:22:14s	-2.8623	3.309	3.2865	3.262	9.8342
2016/4/20 11:22:15s	-2.8624	3.3085	3.286	3.262	9.8338
2016/4/20 11:22:16s	-2.8624	3.3085	3.286	3.262	9.8333
2016/4/20 11:22:17s	-2.8624	3.3085	3.286	3.2615	9.8328
2016/4/20 11:22:18s	-2.8624	3.3085	3.2855	3.2615	9.8323
2016/4/20 11:22:19s	-2.8624	3.308	3.2855	3.2615	9.8319
2016/4/20 11:22:20s	-2.8624	3.308	3.2855	3.2615	9.8315
2016/4/20 11:22:21s	-2.8623	3.308	3.2855	3.261	9.8311
2016/4/20 11:22:22s	-2.8623	3.308	3.285	3.261	9.8307
2016/4/20 11:22:23s	-2.8623	3.308	3.285	3.261	9.8304
2016/4/20 11:22:24s	-2.8623	3.3075	3.285	3.261	9.83
2016/4/20 11:22:25s	-2.8623	3.3075	3.2845	3.2605	9.8297
2016/4/20 11:22:26s	-2.8624	3.3075	3.2845	3.2605	9.8293
2016/4/20 11:22:27s	-2.8623	3.3075	3.2845	3.2605	9.829
2016/4/20 11:22:28s	-2.8623	3.3075	3.284	3.2605	9.8287
2016/4/20 11:22:29s	-2.8623	3.307	3.284	3.2605	9.8284
2016/4/20 11:22:30s	-2.8623	3.2095	3.143	3.124	9.8281
2016/4/20 11:22:31s	-22.892	3.203	3.1355	3.117	9.3142
2016/4/20 11:22:32s	-22.892	3.198	3.13	3.1115	9.2952
2016/4/20 11:22:33s	-22.892	3.1945	3.1255	3.108	9.2807
2016/4/20 11:22:34s	-22.892	3.1915	3.122	3.1045	9.269
2016/4/20 11:22:35s	-22.892	3.1885	3.1185	3.101	9.2589
2016/4/20 11:22:36s	-22.892	3.186	3.1155	3.098	9.2499
2016/4/20 11:22:37s	-22.892	3.1835	3.113	3.0955	9.2418
2016/4/20 11:22:38s	-22.892	3.222	3.1695	3.1495	9.2343
2016/4/20 11:22:39s	-14.307	3.222	3.1695	3.1495	9.442
2016/4/20 11:22:40s	-14.307	3.222	3.1695	3.1495	9.4422
2016/4/20 11:22:41s	-14.307	3.222	3.1685	3.149	9.4413
2016/4/20 11:22:42s	-14.307	3.2215	3.168	3.1485	9.44
2016/4/20 11:22:43s	-14.307	3.221	3.1675	3.148	9.4384
2016/4/20 11:22:44s	-14.307	3.2205	3.167	3.147	9.4369
2016/4/20 11:22:45s	-14.307	3.22	3.1665	3.1465	9.4352
2016/4/20 11:22:46s	-14.307	3.2195	3.1655	3.146	9.4335
2016/4/20 11:22:47s	-14.307	3.219	3.165	3.145	9.4319
2016/4/20 11:22:48s	-14.307	3.2185	3.1645	3.1445	9.4303
2016/4/20 11:22:49s	-14.307	3.2185	3.164	3.144	9.4288
2016/4/20 11:22:50s	-14.307	3.218	3.1635	3.1435	9.4273
2016/4/20 11:22:51s	-14.307	3.2175	3.163	3.143	9.4258
2016/4/20 11:22:52s	-14.307	3.217	3.1625	3.1425	9.4244
2016/4/20 11:22:53s	-14.307	3.217	3.162	3.142	9.4231
2016/4/20 11:22:54s	-14.307	3.2165	3.1615	3.1415	9.4218
2016/4/20 11:22:55s	-14.307	3.216	3.161	3.141	9.4206
2016/4/20 11:22:56s	-14.307	3.216	3.161	3.1405	9.4193
2016/4/20 11:22:57s	-14.307	3.2155	3.1605	3.1405	9.4182
2016/4/20 11:22:58s	-14.307	3.2155	3.16	3.14	9.4172
2016/4/20 11:22:59s	-14.307	3.215	3.1595	3.1395	9.4161
2016/4/20 11:23:00s	-14.307	3.215	3.1595	3.139	9.4151
2016/4/20 11:23:01s	-14.307	3.2145	3.159	3.1385	9.4142
2016/4/20 11:23:02s	-14.307	3.2835	3.2595	3.2365	9.4132
2016/4/20 11:23:03s	0	3.317	3.305	3.281	9.7788
2016/4/20 11:23:04s	5.7331	3.3215	3.31	3.2855	9.9026
2016/4/20 11:23:05s	5.7328	3.3255	3.314	3.2895	9.9164
2016/4/20 11:23:06s	5.7327	3.328	3.3175	3.293	9.9274
2016/4/20 11:23:07s	5.7327	3.331	3.3205	3.296	9.9369
2016/4/20 11:23:08s	5.7324	3.3335	3.3235	3.2985	9.9455
2016/4/20 11:23:09s	5.7326	3.3355	3.326	3.3015	9.9531
2016/4/20 11:23:10s	5.7325	3.282	3.2465	3.224	9.9601
2016/4/20 11:23:11s	-5.7238	3.28	3.244	3.222	9.7073
2016/4/20 11:23:12s	-5.7238	3.279	3.2435	3.221	9.7029
2016/4/20 11:23:13s	-5.7238	3.2785	3.2425	3.2205	9.7005
2016/4/20 11:23:14s	-5.7238	3.278	3.242	3.2205	9.699
2016/4/20 11:23:15s	-5.7238	3.2775	3.242	3.22	9.6979
2016/4/20 11:23:16s	-5.7238	3.2775	3.2415	3.22	9.6972
2016/4/20 11:23:17s	-5.7238	3.2775	3.2415	3.22	9.6967
2016/4/20 11:23:18s	-5.7237	3.2775	3.2415	3.2195	9.6963
2016/4/20 11:23:19s	-5.7238	3.277	3.241	3.2195	9.6961
2016/4/20 11:23:20s	-5.7238	3.2775	3.241	3.2195	9.6958
2016/4/20 11:23:21s	-5.7238	3.277	3.241	3.2195	9.6957
2016/4/20 11:23:22s	-5.7238	3.277	3.241	3.2195	9.6956
2016/4/20 11:23:23s	-5.7237	3.277	3.241	3.2195	9.6955
2016/4/20 11:23:24s	-5.7238	3.277	3.241	3.2195	9.6955
2016/4/20 11:23:25s	-5.7238	3.277	3.241	3.2195	9.6954
2016/4/20 11:23:26s	-5.7238	3.2775	3.241	3.2195	9.6954
2016/4/20 11:23:27s	-5.7238	3.2775	3.241	3.2195	9.6954
2016/4/20 11:23:28s	-5.7238	3.277	3.241	3.2195	9.6954
2016/4/20 11:23:29s	-5.7237	3.2775	3.2405	3.2195	9.6954
2016/4/20 11:23:30s	-5.7238	3.2775	3.2405	3.2195	9.6954
2016/4/20 11:23:31s	-5.7238	3.2775	3.2405	3.2195	9.6955
2016/4/20 11:23:32s	-5.7238	3.2775	3.2405	3.2195	9.6955
2016/4/20 11:23:33s	-5.7237	3.2775	3.2405	3.2195	9.6955
2016/4/20 11:23:34s	-5.7239	3.2775	3.2405	3.2195	9.6956
2016/4/20 11:23:35s	-5.7239	3.2775	3.2405	3.2195	9.6956
2016/4/20 11:23:36s	-5.7238	3.2775	3.2405	3.22	9.6957
2016/4/20 11:23:37s	-5.7239	3.2775	3.2405	3.2195	9.6957
2016/4/20 11:23:38s	-5.7238	3.2775	3.2405	3.2195	9.6957
2016/4/20 11:23:39s	-5.7238	3.2775	3.2405	3.22	9.6957
2016/4/20 11:23:40s	-5.7238	3.2775	3.2405	3.22	9.6957
2016/4/20 11:23:41s	-5.7238	3.2775	3.2405	3.22	9.6957
2016/4/20 11:23:42s	-5.7238	3.3055	3.282	3.2595	9.6957
2016/4/20 11:23:43s	0	3.3645	3.3655	3.3415	9.8436
2016/4/20 11:23:44s	11.454	3.3695	3.371	3.347	10.072
2016/4/20 11:23:45s	11.453	3.373	3.375	3.351	10.086
2016/4/20 11:23:46s	11.453	3.376	3.3785	3.3545	10.098
2016/4/20 11:23:47s	11.453	3.3785	3.3815	3.3575	10.108
2016/4/20 11:23:48s	11.453	3.381	3.3845	3.3605	10.117
2016/4/20 11:23:49s	11.453	3.3835	3.387	3.3635	10.124
2016/4/20 11:23:50s	11.453	3.3295	3.3085	3.286	10.132
2016/4/20 11:23:51s	0	3.328	3.3065	3.2845	9.9178
2016/4/20 11:23:52s	0	3.327	3.306	3.2835	9.9137
2016/4/20 11:23:53s	0	3.327	3.3055	3.2835	9.9117
2016/4/20 11:23:54s	0	3.327	3.3055	3.2835	9.9105
2016/4/20 11:23:55s	0	3.327	3.3055	3.283	9.9099
2016/4/20 11:23:56s	0	3.3265	3.305	3.283	9.9096
2016/4/20 11:23:57s	0	3.3265	3.305	3.283	9.9095
2016/4/20 11:23:58s	0	3.3265	3.3055	3.283	9.9095
2016/4/20 11:23:59s	0	3.3265	3.3055	3.2835	9.9096
2016/4/20 11:24:00s	0	3.3265	3.3055	3.2835	9.9098
2016/4/20 11:24:01s	0	3.3265	3.3055	3.2835	9.9101
2016/4/20 11:24:02s	0	3.327	3.3055	3.2835	9.9104
2016/4/20 11:24:03s	0	3.327	3.306	3.2835	9.9107
2016/4/20 11:24:04s	0	3.327	3.306	3.2835	9.911
2016/4/20 11:24:05s	0	3.327	3.306	3.2835	9.9114
2016/4/20 11:24:06s	0	3.327	3.306	3.2835	9.9118
2016/4/20 11:24:07s	0	3.327	3.3065	3.284	9.9122
2016/4/20 11:24:08s	0	3.327	3.3065	3.284	9.9125
2016/4/20 11:24:09s	0	3.327	3.3065	3.284	9.9129
2016/4/20 11:24:10s	0	3.327	3.307	3.284	9.9134
2016/4/20 11:24:11s	0	3.327	3.307	3.2845	9.9137
2016/4/20 11:24:12s	0	3.327	3.307	3.2845	9.9141
2016/4/20 11:24:13s	0	3.3275	3.3075	3.2845	9.9145
2016/4/20 11:24:14s	0	3.3275	3.3075	3.285	9.9149
2016/4/20 11:24:15s	0	3.3275	3.3075	3.285	9.9153
2016/4/20 11:24:16s	0	3.3275	3.3075	3.285	9.9156
2016/4/20 11:24:17s	0	3.3275	3.308	3.285	9.916
2016/4/20 11:24:18s	0	3.328	3.308	3.2855	9.9163
2016/4/20 11:24:19s	0	3.328	3.308	3.2855	9.9167
2016/4/20 11:24:20s	0	3.328	3.3085	3.2855	9.9171
2016/4/20 11:24:21s	0	3.328	3.3085	3.2855	9.9174
2016/4/20 11:24:22s	0	3.328	3.3085	3.286	9.9177
2016/4/20 11:24:23s	0	3.328	3.3085	3.286	9.9181
2016/4/20 11:24:24s	0	3.3285	3.3085	3.286	9.9184
2016/4/20 11:24:25s	0	3.3285	3.309	3.286	9.9187
2016/4/20 11:24:26s	0	3.3285	3.309	3.2865	9.9191
2016/4/20 11:24:27s	0	3.3285	3.309	3.2865	9.9194
2016/4/20 11:24:28s	0	3.3285	3.3095	3.2865	9.9197
2016/4/20 11:24:29s	0	3.329	3.3095	3.2865	9.92
2016/4/20 11:24:30s	0	3.329	3.3095	3.2865	9.9202
2016/4/20 11:24:31s	0	3.329	3.3095	3.287	9.9206
2016/4/20 11:24:32s	0	3.329	3.3095	3.287	9.9209
2016/4/20 11:24:33s	0	3.329	3.31	3.287	9.9212
2016/4/20 11:24:34s	0	3.329	3.31	3.287	9.9214
2016/4/20 11:24:35s	0	3.329	3.31	3.287	9.9217
2016/4/20 11:24:36s	0	3.3295	3.31	3.2875	9.922
2016/4/20 11:24:37s	0	3.3295	3.31	3.2875	9.9223
2016/4/20 11:24:38s	0	3.3295	3.3105	3.2875	9.9225
2016/4/20 11:24:39s	0	3.3295	3.3105	3.2875	9.9228
2016/4/20 11:24:40s	0	3.3295	3.3105	3.2875	9.9231
2016/4/20 11:24:41s	0	3.3295	3.3105	3.2875	9.9233
2016/4/20 11:24:42s	0	3.3295	3.3105	3.288	9.9236
2016/4/20 11:24:43s	0	3.3295	3.311	3.288	9.9238
2016/4/20 11:24:44s	0	3.3295	3.311	3.288	9.924
2016/4/20 11:24:45s	0	3.33	3.311	3.288	9.9243
2016/4/20 11:24:46s	0	3.33	3.311	3.288	9.9245
2016/4/20 11:24:47s	0	3.33	3.3115	3.2885	9.9248
2016/4/20 11:24:48s	0	3.33	3.3115	3.2885	9.925
2016/4/20 11:24:49s	0	3.33	3.3115	3.2885	9.9252
2016/4/20 11:24:50s	0	3.3165	3.291	3.269	9.9255
2016/4/20 11:24:51s	-2.8626	3.3155	3.2895	3.268	9.8513
2016/4/20 11:24:52s	-2.8626	3.3145	3.289	3.267	9.8486
2016/4/20 11:24:53s	-2.8626	3.314	3.2885	3.2665	9.8464
2016/4/20 11:24:54s	-2.8626	3.3135	3.2875	3.266	9.8448
2016/4/20 11:24:55s	-2.8626	3.313	3.287	3.2655	9.8432
2016/4/20 11:24:56s	-2.8626	3.3125	3.287	3.265	9.8419
2016/4/20 11:24:57s	-2.8625	3.3125	3.2865	3.2645	9.8407
2016/4/20 11:24:58s	-2.8625	3.312	3.286	3.2645	9.8395
2016/4/20 11:24:59s	-2.8626	3.3115	3.2855	3.264	9.8385
2016/4/20 11:25:00s	-2.8626	3.3115	3.2855	3.2635	9.8376
2016/4/20 11:25:01s	-2.8626	3.311	3.285	3.2635	9.8366
2016/4/20 11:25:02s	-2.8626	3.311	3.2845	3.263	9.8357
2016/4/20 11:25:03s	-2.8626	3.3105	3.2845	3.263	9.8349
2016/4/20 11:25:04s	-2.8626	3.3105	3.284	3.2625	9.8342
2016/4/20 11:25:05s	-2.8625	3.31	3.284	3.2625	9.8334
2016/4/20 11:25:06s	-2.8626	3.31	3.2835	3.262	9.8327
2016/4/20 11:25:07s	-2.8625	3.31	3.2835	3.262	9.8321
2016/4/20 11:25:08s	-2.8625	3.3095	3.2835	3.2615	9.8314
2016/4/20 11:25:09s	-2.8626	3.3095	3.2835	3.2615	9.8308
2016/4/20 11:25:10s	-2.8625	3.3095	3.2835	3.2615	9.8303
2016/4/20 11:25:11s	-2.8626	3.309	3.283	3.261	9.8297
2016/4/20 11:25:12s	-2.8626	3.309	3.283	3.261	9.8292
2016/4/20 11:25:13s	-2.8626	3.309	3.2825	3.2605	9.8287
2016/4/20 11:25:14s	-2.8626	3.3085	3.2825	3.2605	9.8282
2016/4/20 11:25:15s	-2.8625	3.3085	3.2825	3.2605	9.8278
2016/4/20 11:25:16s	-2.8626	3.3085	3.2825	3.2605	9.8273
2016/4/20 11:25:17s	-2.8625	3.308	3.282	3.26	9.8268
2016/4/20 11:25:18s	-2.8625	3.294	3.2615	3.24	9.8265
2016/4/20 11:25:19s	-5.7239	3.2925	3.26	3.239	9.752
2016/4/20 11:25:20s	-5.7239	3.292	3.259	3.238	9.7486
2016/4/20 11:25:21s	-5.724	3.291	3.258	3.2375	9.7459
2016/4/20 11:25:22s	-5.7239	3.2905	3.2575	3.2365	9.7436
2016/4/20 11:25:23s	-5.7239	3.29	3.2565	3.236	9.7416
2016/4/20 11:25:24s	-5.7239	3.289	3.256	3.2355	9.7396
2016/4/20 11:25:25s	-5.724	3.2885	3.2555	3.235	9.7378
2016/4/20 11:25:26s	-5.7239	3.288	3.255	3.2345	9.7361
2016/4/20 11:25:27s	-5.724	3.288	3.2545	3.234	9.7347
2016/4/20 11:25:28s	-5.7239	3.2875	3.254	3.2335	9.7332
2016/4/20 11:25:29s	-5.7238	3.287	3.2535	3.233	9.7319
2016/4/20 11:25:30s	-5.7239	3.315	3.294	3.2725	9.7306
2016/4/20 11:25:31s	0	3.3315	3.317	3.294	9.8781
2016/4/20 11:25:32s	2.8758	3.3335	3.3195	3.2965	9.9401
2016/4/20 11:25:33s	2.8753	3.3355	3.3215	3.298	9.9465
2016/4/20 11:25:34s	2.8751	3.337	3.323	3.2995	9.9516
2016/4/20 11:25:35s	2.8752	3.338	3.3245	3.301	9.9559
2016/4/20 11:25:36s	2.8749	3.339	3.3255	3.302	9.9597
2016/4/20 11:25:37s	2.8749	3.34	3.327	3.3035	9.9632
2016/4/20 11:25:38s	2.875	3.327	3.307	3.284	9.9663
2016/4/20 11:25:39s	0	3.327	3.307	3.2835	9.9125
2016/4/20 11:25:40s	0	3.327	3.307	3.2835	9.9123
2016/4/20 11:25:41s	0	3.327	3.307	3.284	9.9126
2016/4/20 11:25:42s	0	3.327	3.3075	3.284	9.9131
2016/4/20 11:25:43s	0	3.327	3.3075	3.284	9.9136
2016/4/20 11:25:44s	0	3.327	3.3075	3.2845	9.9142
2016/4/20 11:25:45s	0	3.327	3.308	3.2845	9.9148
2016/4/20 11:25:46s	0	3.327	3.308	3.2845	9.9154
2016/4/20 11:25:47s	0	3.3275	3.3085	3.285	9.916
2016/4/20 11:25:48s	0	3.3275	3.3085	3.285	9.9166
2016/4/20 11:25:49s	0	3.3275	3.309	3.2855	9.9171
2016/4/20 11:25:50s	0	3.328	3.309	3.2855	9.9177
2016/4/20 11:25:51s	0	3.328	3.309	3.2855	9.9183
2016/4/20 11:25:52s	0	3.328	3.3095	3.286	9.9188
2016/4/20 11:25:53s	0	3.328	3.3095	3.286	9.9193
2016/4/20 11:25:54s	0	3.3145	3.289	3.2665	9.9198
2016/4/20 11:25:55s	-2.8625	3.3135	3.288	3.2655	9.8456
2016/4/20 11:25:56s	-2.8625	3.313	3.287	3.265	9.843
2016/4/20 11:25:57s	-2.8625	3.3125	3.2865	3.2645	9.8411
2016/4/20 11:25:58s	-2.8625	3.312	3.286	3.264	9.8396
2016/4/20 11:25:59s	-2.8626	3.3115	3.2855	3.2635	9.8382
2016/4/20 11:26:00s	-2.8625	3.311	3.2855	3.2635	9.837
2016/4/20 11:26:01s	-2.8624	3.311	3.285	3.263	9.836
2016/4/20 11:26:02s	-2.8625	3.3105	3.2845	3.2625	9.835
2016/4/20 11:26:03s	-2.8625	3.3105	3.2845	3.2625	9.8341
2016/4/20 11:26:04s	-2.8625	3.31	3.284	3.262	9.8333
2016/4/20 11:26:05s	-2.8626	3.31	3.284	3.2615	9.8325
2016/4/20 11:26:06s	-2.8624	3.3095	3.2835	3.2615	9.8317
2016/4/20 11:26:07s	-2.8625	3.3095	3.2835	3.2615	9.831
2016/4/20 11:26:08s	-2.8624	3.309	3.2835	3.261	9.8303
2016/4/20 11:26:09s	-2.8625	3.309	3.2835	3.261	9.8298
2016/4/20 11:26:10s	-2.8624	3.309	3.283	3.2605	9.8292
2016/4/20 11:26:11s	-2.8625	3.309	3.283	3.2605	9.8286
2016/4/20 11:26:12s	-2.8625	3.3085	3.2825	3.2605	9.8281
2016/4/20 11:26:13s	-2.8625	3.3085	3.2825	3.26	9.8276
2016/4/20 11:26:14s	-2.8625	3.3085	3.2825	3.26	9.8271
2016/4/20 11:26:15s	-2.8625	3.308	3.282	3.26	9.8266
2016/4/20 11:26:16s	-2.8625	3.308	3.282	3.2595	9.8262
2016/4/20 11:26:17s	-2.8625	3.308	3.282	3.2595	9.8258
2016/4/20 11:26:18s	-2.8625	3.2935	3.261	3.2395	9.8254
2016/4/20 11:26:19s	-5.7238	3.292	3.2595	3.2385	9.7506
2016/4/20 11:26:20s	-5.7239	3.291	3.2585	3.2375	9.7472
2016/4/20 11:26:21s	-5.7238	3.2905	3.258	3.237	9.7446
2016/4/20 11:26:22s	-5.7238	3.29	3.257	3.236	9.7423
2016/4/20 11:26:23s	-5.7238	3.2895	3.2565	3.2355	9.7402
2016/4/20 11:26:24s	-5.7238	3.289	3.2555	3.235	9.7382
2016/4/20 11:26:25s	-5.7238	3.2885	3.255	3.2345	9.7364
2016/4/20 11:26:26s	-5.7239	3.288	3.2545	3.234	9.7348
2016/4/20 11:26:27s	-5.7238	3.2875	3.254	3.2335	9.7333
2016/4/20 11:26:28s	-5.7239	3.287	3.2535	3.233	9.7319
2016/4/20 11:26:29s	-5.7238	3.2865	3.253	3.2325	9.7306
2016/4/20 11:26:30s	-5.7238	3.315	3.2935	3.272	9.7292
2016/4/20 11:26:31s	0	3.331	3.3165	3.294	9.8771
2016/4/20 11:26:32s	2.876	3.3335	3.319	3.296	9.9394
2016/4/20 11:26:33s	2.8753	3.335	3.321	3.298	9.9457
2016/4/20 11:26:34s	2.8754	3.3365	3.3225	3.2995	9.9509
2016/4/20 11:26:35s	2.8753	3.338	3.324	3.3005	9.9553
2016/4/20 11:26:36s	2.8751	3.339	3.3255	3.302	9.9593
2016/4/20 11:26:37s	2.8752	3.34	3.3265	3.303	9.9626
2016/4/20 11:26:38s	2.875	3.327	3.307	3.2835	9.9658
2016/4/20 11:26:39s	0	3.3265	3.3065	3.2835	9.912
2016/4/20 11:26:40s	0	3.3265	3.3065	3.2835	9.9117
2016/4/20 11:26:41s	0	3.327	3.307	3.2835	9.912
2016/4/20 11:26:42s	0	3.327	3.307	3.284	9.9125
2016/4/20 11:26:43s	0	3.327	3.3075	3.284	9.9131
2016/4/20 11:26:44s	0	3.327	3.3075	3.284	9.9137
2016/4/20 11:26:45s	0	3.327	3.308	3.2845	9.9143
2016/4/20 11:26:46s	0	3.327	3.308	3.2845	9.915
2016/4/20 11:26:47s	0	3.3275	3.3085	3.285	9.9156
2016/4/20 11:26:48s	0	3.3275	3.3085	3.285	9.9161
2016/4/20 11:26:49s	0	3.3275	3.3085	3.285	9.9167
2016/4/20 11:26:50s	0	3.3275	3.309	3.2855	9.9173
2016/4/20 11:26:51s	0	3.328	3.309	3.2855	9.9179
2016/4/20 11:26:52s	0	3.328	3.3095	3.286	9.9184
2016/4/20 11:26:53s	0	3.328	3.3095	3.286	9.919
2016/4/20 11:26:54s	0	3.3145	3.289	3.2665	9.9194
2016/4/20 11:26:55s	-2.8625	3.3135	3.288	3.2655	9.8451
2016/4/20 11:26:56s	-2.8625	3.313	3.287	3.265	9.8425
2016/4/20 11:26:57s	-2.8625	3.3125	3.2865	3.2645	9.8406
2016/4/20 11:26:58s	-2.8626	3.312	3.286	3.264	9.839
2016/4/20 11:26:59s	-2.8626	3.3115	3.2855	3.2635	9.8377
2016/4/20 11:27:00s	-2.8626	3.311	3.285	3.263	9.8365
2016/4/20 11:27:01s	-2.8626	3.3105	3.285	3.2625	9.8354
2016/4/20 11:27:02s	-2.8625	3.3105	3.2845	3.2625	9.8344
2016/4/20 11:27:03s	-2.8626	3.31	3.284	3.262	9.8335
2016/4/20 11:27:04s	-2.8625	3.31	3.284	3.262	9.8326
2016/4/20 11:27:05s	-2.8625	3.3095	3.2835	3.2615	9.8318
2016/4/20 11:27:06s	-2.8625	3.3095	3.2835	3.2615	9.8311
2016/4/20 11:27:07s	-2.8625	3.3095	3.2835	3.261	9.8304
2016/4/20 11:27:08s	-2.8626	3.309	3.2835	3.261	9.8298
2016/4/20 11:27:09s	-2.8626	3.309	3.283	3.2605	9.8291
2016/4/20 11:27:10s	-2.8625	3.3085	3.283	3.2605	9.8285
2016/4/20 11:27:11s	-2.8625	3.3085	3.2825	3.2605	9.828
2016/4/20 11:27:12s	-2.8625	3.3085	3.2825	3.26	9.8274
2016/4/20 11:27:13s	-2.8625	3.308	3.282	3.26	9.8269
2016/4/20 11:27:14s	-2.8625	3.308	3.282	3.26	9.8264
2016/4/20 11:27:15s	-2.8625	3.308	3.282	3.2595	9.826
2016/4/20 11:27:16s	-2.8625	3.308	3.2815	3.2595	9.8255
2016/4/20 11:27:17s	-2.8625	3.308	3.2815	3.2595	9.8251
2016/4/20 11:27:18s	-2.8625	3.2935	3.2605	3.2395	9.8247
2016/4/20 11:27:19s	-5.7239	3.292	3.2595	3.2385	9.7497
2016/4/20 11:27:20s	-5.7239	3.291	3.2585	3.2375	9.7463
2016/4/20 11:27:21s	-5.7239	3.2905	3.2575	3.2365	9.7437
2016/4/20 11:27:22s	-5.7239	3.2895	3.2565	3.236	9.7413
2016/4/20 11:27:23s	-5.7239	3.289	3.256	3.235	9.7392
2016/4/20 11:27:24s	-5.7237	3.2885	3.2555	3.2345	9.7373
2016/4/20 11:27:25s	-5.7238	3.288	3.2545	3.234	9.7356
2016/4/20 11:27:26s	-5.7239	3.2875	3.254	3.2335	9.7339
2016/4/20 11:27:27s	-5.7238	3.287	3.2535	3.233	9.7323
2016/4/20 11:27:28s	-5.7239	3.2865	3.253	3.2325	9.7309
2016/4/20 11:27:29s	-5.7239	3.2865	3.2525	3.232	9.7295
2016/4/20 11:27:30s	-5.7239	3.3145	3.293	3.272	9.7282
2016/4/20 11:27:31s	0	3.331	3.316	3.294	9.8762
2016/4/20 11:27:32s	2.8759	3.333	3.3185	3.296	9.9387
2016/4/20 11:27:33s	2.8751	3.335	3.3205	3.298	9.9452
2016/4/20 11:27:34s	2.8752	3.3365	3.3225	3.299	9.9503
2016/4/20 11:27:35s	2.875	3.338	3.324	3.3005	9.9548
2016/4/20 11:27:36s	2.875	3.339	3.325	3.302	9.9587
2016/4/20 11:27:37s	2.8752	3.34	3.3265	3.303	9.9622
2016/4/20 11:27:38s	2.8751	3.3265	3.3065	3.2835	9.9654
2016/4/20 11:27:39s	0	3.3265	3.3065	3.2835	9.9114
2016/4/20 11:27:40s	0	3.3265	3.3065	3.2835	9.9112
2016/4/20 11:27:41s	0	3.3265	3.3065	3.2835	9.9115
2016/4/20 11:27:42s	0	3.327	3.307	3.2835	9.9119
2016/4/20 11:27:43s	0	3.327	3.307	3.284	9.9125
2016/4/20 11:27:44s	0	3.327	3.3075	3.284	9.9131
2016/4/20 11:27:45s	0	3.327	3.3075	3.2845	9.9137
2016/4/20 11:27:46s	0	3.327	3.308	3.2845	9.9144
2016/4/20 11:27:47s	0	3.327	3.308	3.285	9.915
2016/4/20 11:27:48s	0	3.3275	3.308	3.285	9.9157
2016/4/20 11:27:49s	0	3.3275	3.3085	3.285	9.9162
2016/4/20 11:27:50s	0	3.3275	3.3085	3.2855	9.9168
2016/4/20 11:27:51s	0	3.328	3.309	3.2855	9.9174
2016/4/20 11:27:52s	0	3.328	3.309	3.2855	9.918
2016/4/20 11:27:53s	0	3.328	3.3095	3.286	9.9185
2016/4/20 11:27:54s	0	3.3145	3.2885	3.266	9.919
2016/4/20 11:27:55s	-2.8625	3.3135	3.2875	3.265	9.8446
2016/4/20 11:27:56s	-2.8625	3.3125	3.2865	3.2645	9.842
2016/4/20 11:27:57s	-2.8625	3.312	3.286	3.264	9.84
2016/4/20 11:27:58s	-2.8625	3.3115	3.2855	3.2635	9.8384
2016/4/20 11:27:59s	-2.8625	3.3115	3.285	3.2635	9.8371
2016/4/20 11:28:00s	-2.8625	3.311	3.285	3.263	9.8359
2016/4/20 11:28:01s	-2.8624	3.3105	3.2845	3.2625	9.8347
2016/4/20 11:28:02s	-2.8625	3.3105	3.284	3.262	9.8337
2016/4/20 11:28:03s	-2.8625	3.31	3.2835	3.262	9.8328
2016/4/20 11:28:04s	-2.8625	3.31	3.2835	3.2615	9.8319
2016/4/20 11:28:05s	-2.8625	3.3095	3.2835	3.2615	9.8312
2016/4/20 11:28:06s	-2.8625	3.3095	3.2835	3.261	9.8304
2016/4/20 11:28:07s	-2.8624	3.309	3.283	3.261	9.8297
2016/4/20 11:28:08s	-2.8624	3.309	3.283	3.261	9.829
2016/4/20 11:28:09s	-2.8624	3.309	3.2825	3.2605	9.8284
2016/4/20 11:28:10s	-2.8624	3.3085	3.2825	3.2605	9.8278
2016/4/20 11:28:11s	-2.8625	3.3085	3.282	3.26	9.8272
2016/4/20 11:28:12s	-2.8624	3.3085	3.282	3.26	9.8267
2016/4/20 11:28:13s	-2.8624	3.308	3.282	3.26	9.8262
2016/4/20 11:28:14s	-2.8625	3.308	3.2815	3.2595	9.8257
2016/4/20 11:28:15s	-2.8624	3.308	3.2815	3.2595	9.8252
2016/4/20 11:28:16s	-2.8624	3.3075	3.281	3.2595	9.8248
2016/4/20 11:28:17s	-2.8624	3.3075	3.281	3.259	9.8244
2016/4/20 11:28:18s	-2.8624	3.3075	3.281	3.259	9.8239
2016/4/20 11:28:19s	-2.8624	3.3075	3.281	3.259	9.8235
2016/4/20 11:28:20s	-2.8624	3.307	3.2805	3.2585	9.8231
2016/4/20 11:28:21s	-2.8623	3.307	3.2805	3.2585	9.8227
2016/4/20 11:28:22s	-2.8624	3.307	3.2805	3.2585	9.8224
2016/4/20 11:28:23s	-2.8624	3.307	3.2805	3.2585	9.8221
2016/4/20 11:28:24s	-2.8625	3.307	3.28	3.2585	9.8217
2016/4/20 11:28:25s	-2.8624	3.307	3.28	3.258	9.8214
2016/4/20 11:28:26s	-2.8625	3.3065	3.28	3.258	9.8211
2016/4/20 11:28:27s	-2.8625	3.3065	3.28	3.258	9.8208
2016/4/20 11:28:28s	-2.8625	3.3065	3.2795	3.258	9.8205
2016/4/20 11:28:29s	-2.8625	3.3065	3.2795	3.258	9.8202
2016/4/20 11:28:30s	-2.8625	3.2085	3.1385	3.1215	9.82
2016/4/20 11:28:31s	-22.892	3.2015	3.131	3.114	9.306
2016/4/20 11:28:32s	-22.892	3.1965	3.126	3.1085	9.2867
2016/4/20 11:28:33s	-22.892	3.193	3.1215	3.105	9.2724
2016/4/20 11:28:34s	-22.892	3.1895	3.118	3.101	9.2605
2016/4/20 11:28:35s	-22.892	3.1865	3.1145	3.098	9.2501
2016/4/20 11:28:36s	-22.892	3.1835	3.1115	3.095	9.2409
2016/4/20 11:28:37s	-22.892	3.1815	3.109	3.092	9.2326
2016/4/20 11:28:38s	-22.892	3.2195	3.1655	3.1465	9.225
2016/4/20 11:28:39s	-14.307	3.22	3.166	3.1465	9.4329
2016/4/20 11:28:40s	-14.307	3.2195	3.1655	3.146	9.4332
2016/4/20 11:28:41s	-14.307	3.2195	3.165	3.1455	9.4323
2016/4/20 11:28:42s	-14.307	3.219	3.1645	3.145	9.4308
2016/4/20 11:28:43s	-14.307	3.2185	3.164	3.1445	9.4292
2016/4/20 11:28:44s	-14.307	3.218	3.1635	3.144	9.4275
2016/4/20 11:28:45s	-14.307	3.2175	3.1625	3.143	9.4258
2016/4/20 11:28:46s	-14.307	3.217	3.162	3.1425	9.4241
2016/4/20 11:28:47s	-14.307	3.2165	3.1615	3.142	9.4224
2016/4/20 11:28:48s	-14.307	3.216	3.161	3.1415	9.4207
2016/4/20 11:28:49s	-14.307	3.2155	3.1605	3.1405	9.4191
2016/4/20 11:28:50s	-14.307	3.215	3.16	3.14	9.4176
2016/4/20 11:28:51s	-14.307	3.2145	3.1595	3.1395	9.4161
2016/4/20 11:28:52s	-14.307	3.214	3.159	3.139	9.4147
2016/4/20 11:28:53s	-14.307	3.2135	3.1585	3.1385	9.4133
2016/4/20 11:28:54s	-14.307	3.2135	3.1585	3.138	9.4119
2016/4/20 11:28:55s	-14.307	3.213	3.158	3.1375	9.4107
2016/4/20 11:28:56s	-14.307	3.2125	3.1575	3.137	9.4094
2016/4/20 11:28:57s	-14.307	3.2125	3.157	3.1365	9.4083
2016/4/20 11:28:58s	-14.307	3.212	3.157	3.136	9.4072
2016/4/20 11:28:59s	-14.307	3.2115	3.1565	3.136	9.4062
2016/4/20 11:29:00s	-14.307	3.2115	3.156	3.1355	9.4051
2016/4/20 11:29:01s	-14.307	3.211	3.156	3.135	9.4041
2016/4/20 11:29:02s	-14.307	3.2805	3.256	3.233	9.4032
2016/4/20 11:29:03s	0	3.313	3.301	3.278	9.769
2016/4/20 11:29:04s	5.7328	3.318	3.3065	3.283	9.8928
2016/4/20 11:29:05s	5.7324	3.322	3.3105	3.2865	9.9067
2016/4/20 11:29:06s	5.7321	3.3255	3.314	3.29	9.9179
2016/4/20 11:29:07s	5.7319	3.328	3.317	3.293	9.9276
2016/4/20 11:29:08s	5.7321	3.3305	3.3195	3.296	9.9361
2016/4/20 11:29:09s	5.7321	3.333	3.322	3.2985	9.944
2016/4/20 11:29:10s	5.7323	3.2795	3.2425	3.221	9.9512
2016/4/20 11:29:11s	-5.7239	3.277	3.2405	3.219	9.6984
2016/4/20 11:29:12s	-5.7239	3.2765	3.2395	3.218	9.6939
2016/4/20 11:29:13s	-5.7239	3.2755	3.2395	3.2175	9.6916
2016/4/20 11:29:14s	-5.7239	3.2755	3.2395	3.2175	9.69
2016/4/20 11:29:15s	-5.7239	3.275	3.239	3.217	9.689
2016/4/20 11:29:16s	-5.7239	3.275	3.2385	3.217	9.6882
2016/4/20 11:29:17s	-5.7239	3.2745	3.2385	3.2165	9.6877
2016/4/20 11:29:18s	-5.7239	3.2745	3.238	3.217	9.6873
2016/4/20 11:29:19s	-5.7239	3.2745	3.238	3.2165	9.687
2016/4/20 11:29:20s	-5.7239	3.2745	3.238	3.2165	9.6869
2016/4/20 11:29:21s	-5.7239	3.2745	3.238	3.2165	9.6867
2016/4/20 11:29:22s	-5.7239	3.2745	3.238	3.2165	9.6865
2016/4/20 11:29:23s	-5.7239	3.2745	3.238	3.2165	9.6864
2016/4/20 11:29:24s	-5.7238	3.2745	3.238	3.2165	9.6864
2016/4/20 11:29:25s	-5.7239	3.2745	3.238	3.2165	9.6864
2016/4/20 11:29:26s	-5.7239	3.2745	3.238	3.2165	9.6864
2016/4/20 11:29:27s	-5.7239	3.2745	3.238	3.2165	9.6864
2016/4/20 11:29:28s	-5.7239	3.2745	3.238	3.2165	9.6864
2016/4/20 11:29:29s	-5.7238	3.2745	3.238	3.2165	9.6864
2016/4/20 11:29:30s	-5.7239	3.2745	3.2375	3.2165	9.6865
2016/4/20 11:29:31s	-5.7239	3.2745	3.2375	3.2165	9.6865
2016/4/20 11:29:32s	-5.7239	3.2745	3.238	3.2165	9.6865
2016/4/20 11:29:33s	-5.724	3.2745	3.238	3.217	9.6865
2016/4/20 11:29:34s	-5.724	3.2745	3.2375	3.217	9.6866
2016/4/20 11:29:35s	-5.7239	3.2745	3.238	3.217	9.6866
2016/4/20 11:29:36s	-5.7239	3.2745	3.2375	3.217	9.6867
2016/4/20 11:29:37s	-5.7239	3.2745	3.2375	3.217	9.6866
2016/4/20 11:29:38s	-5.7239	3.2745	3.2375	3.217	9.6867
2016/4/20 11:29:39s	-5.7239	3.2745	3.2375	3.217	9.6868
2016/4/20 11:29:40s	-5.7239	3.2745	3.2375	3.217	9.6867
2016/4/20 11:29:41s	-5.7239	3.2745	3.2375	3.217	9.6867
2016/4/20 11:29:42s	-5.724	3.3025	3.278	3.2565	9.6867
2016/4/20 11:29:43s	0	3.3615	3.3615	3.339	9.8346
2016/4/20 11:29:44s	11.453	3.367	3.3675	3.3445	10.063
2016/4/20 11:29:45s	11.453	3.371	3.371	3.3485	10.078
2016/4/20 11:29:46s	11.453	3.3735	3.3745	3.352	10.089
2016/4/20 11:29:47s	11.452	3.3765	3.3775	3.3555	10.099
2016/4/20 11:29:48s	11.453	3.3795	3.3805	3.3585	10.108
2016/4/20 11:29:49s	11.453	3.3815	3.383	3.361	10.116
2016/4/20 11:29:50s	11.452	3.328	3.3045	3.2835	10.124
2016/4/20 11:29:51s	0	3.327	3.303	3.282	9.9095
2016/4/20 11:29:52s	0	3.326	3.302	3.2815	9.9055
2016/4/20 11:29:53s	0	3.3255	3.3015	3.281	9.9034
2016/4/20 11:29:54s	0	3.325	3.3015	3.2805	9.9023
2016/4/20 11:29:55s	0	3.325	3.301	3.2805	9.9017
2016/4/20 11:29:56s	0	3.325	3.301	3.2805	9.9013
2016/4/20 11:29:57s	0	3.325	3.301	3.2805	9.9012
2016/4/20 11:29:58s	0	3.325	3.301	3.2805	9.9013
2016/4/20 11:29:59s	0	3.325	3.3015	3.2805	9.9014
2016/4/20 11:30:00s	0	3.325	3.3015	3.281	9.9016
2016/4/20 11:30:01s	0	3.325	3.3015	3.281	9.9019
2016/4/20 11:30:02s	0	3.325	3.3015	3.281	9.9022
2016/4/20 11:30:03s	0	3.325	3.3015	3.281	9.9024
2016/4/20 11:30:04s	0	3.3255	3.3015	3.2815	9.9028
2016/4/20 11:30:05s	0	3.3255	3.302	3.2815	9.9032
2016/4/20 11:30:06s	0	3.3255	3.302	3.2815	9.9036
2016/4/20 11:30:07s	0	3.3255	3.302	3.282	9.9039
2016/4/20 11:30:08s	0	3.3255	3.3025	3.282	9.9043
2016/4/20 11:30:09s	0	3.326	3.3025	3.282	9.9048
2016/4/20 11:30:10s	0	3.326	3.3025	3.282	9.9051
2016/4/20 11:30:11s	0	3.326	3.3025	3.2825	9.9055
2016/4/20 11:30:12s	0	3.326	3.303	3.2825	9.9059
2016/4/20 11:30:13s	0	3.3265	3.303	3.2825	9.9063
2016/4/20 11:30:14s	0	3.3265	3.303	3.2825	9.9067
2016/4/20 11:30:15s	0	3.3265	3.303	3.283	9.907
2016/4/20 11:30:16s	0	3.3265	3.3035	3.283	9.9074
2016/4/20 11:30:17s	0	3.3265	3.3035	3.283	9.9078
2016/4/20 11:30:18s	0	3.327	3.3035	3.2835	9.9082
2016/4/20 11:30:19s	0	3.327	3.3035	3.2835	9.9086
2016/4/20 11:30:20s	0	3.327	3.304	3.2835	9.9089
2016/4/20 11:30:21s	0	3.327	3.304	3.2835	9.9092
2016/4/20 11:30:22s	0	3.327	3.304	3.2835	9.9096
2016/4/20 11:30:23s	0	3.327	3.304	3.2835	9.9099
2016/4/20 11:30:24s	0	3.327	3.304	3.2835	9.9103
2016/4/20 11:30:25s	0	3.327	3.3045	3.2835	9.9106
2016/4/20 11:30:26s	0	3.327	3.3045	3.284	9.9109
2016/4/20 11:30:27s	0	3.3275	3.3045	3.284	9.9112
2016/4/20 11:30:28s	0	3.3275	3.3045	3.284	9.9116
2016/4/20 11:30:29s	0	3.3275	3.305	3.284	9.9119
2016/4/20 11:30:30s	0	3.3275	3.305	3.2845	9.9122
2016/4/20 11:30:31s	0	3.3275	3.305	3.2845	9.9125
2016/4/20 11:30:32s	0	3.3275	3.305	3.2845	9.9128
2016/4/20 11:30:33s	0	3.328	3.305	3.2845	9.9131
2016/4/20 11:30:34s	0	3.328	3.3055	3.2845	9.9134
2016/4/20 11:30:35s	0	3.328	3.3055	3.285	9.9137
2016/4/20 11:30:36s	0	3.328	3.3055	3.285	9.914
2016/4/20 11:30:37s	0	3.328	3.3055	3.285	9.9142
2016/4/20 11:30:38s	0	3.328	3.3055	3.285	9.9145
2016/4/20 11:30:39s	0	3.3285	3.306	3.285	9.9148
2016/4/20 11:30:40s	0	3.3285	3.306	3.2855	9.9151
2016/4/20 11:30:41s	0	3.3285	3.306	3.2855	9.9154
2016/4/20 11:30:42s	0	3.3285	3.306	3.2855	9.9156
2016/4/20 11:30:43s	0	3.3285	3.306	3.2855	9.9159
2016/4/20 11:30:44s	0	3.3285	3.306	3.2855	9.9161
2016/4/20 11:30:45s	0	3.329	3.3065	3.286	9.9164
2016/4/20 11:30:46s	0	3.329	3.3065	3.286	9.9166
2016/4/20 11:30:47s	0	3.329	3.3065	3.286	9.9169
2016/4/20 11:30:48s	0	3.329	3.3065	3.286	9.9171
2016/4/20 11:30:49s	0	3.329	3.3065	3.286	9.9173
2016/4/20 11:30:50s	0	3.315	3.286	3.2665	9.9176
2016/4/20 11:30:51s	-2.8627	3.314	3.285	3.2655	9.8433
2016/4/20 11:30:52s	-2.8627	3.3135	3.2845	3.2645	9.8406
2016/4/20 11:30:53s	-2.8627	3.313	3.2835	3.264	9.8385
2016/4/20 11:30:54s	-2.8626	3.3125	3.2835	3.2635	9.8368
2016/4/20 11:30:55s	-2.8627	3.312	3.283	3.263	9.8352
2016/4/20 11:30:56s	-2.8626	3.3115	3.283	3.2625	9.8338
2016/4/20 11:30:57s	-2.8627	3.311	3.282	3.262	9.8326
2016/4/20 11:30:58s	-2.8627	3.3105	3.282	3.262	9.8315
2016/4/20 11:30:59s	-2.8626	3.3105	3.2815	3.2615	9.8304
2016/4/20 11:31:00s	-2.8627	3.31	3.2815	3.2615	9.8294
2016/4/20 11:31:01s	-2.8627	3.31	3.281	3.261	9.8285
2016/4/20 11:31:02s	-2.8627	3.3095	3.2805	3.2605	9.8276
2016/4/20 11:31:03s	-2.8627	3.309	3.2805	3.2605	9.8268
2016/4/20 11:31:04s	-2.8626	3.309	3.28	3.26	9.8261
2016/4/20 11:31:05s	-2.8627	3.309	3.28	3.26	9.8253
2016/4/20 11:31:06s	-2.8626	3.3085	3.2795	3.2595	9.8247
2016/4/20 11:31:07s	-2.8627	3.3085	3.2795	3.2595	9.824
2016/4/20 11:31:08s	-2.8626	3.308	3.279	3.259	9.8234
2016/4/20 11:31:09s	-2.8626	3.308	3.279	3.259	9.8228
2016/4/20 11:31:10s	-2.8626	3.308	3.279	3.259	9.8222
2016/4/20 11:31:11s	-2.8626	3.3075	3.2785	3.2585	9.8217
2016/4/20 11:31:12s	-2.8626	3.3075	3.2785	3.2585	9.8212
2016/4/20 11:31:13s	-2.8626	3.3075	3.2785	3.2585	9.8206
2016/4/20 11:31:14s	-2.8626	3.307	3.278	3.258	9.8201
2016/4/20 11:31:15s	-2.8626	3.307	3.278	3.258	9.8197
2016/4/20 11:31:16s	-2.8626	3.307	3.278	3.258	9.8192
2016/4/20 11:31:17s	-2.8626	3.3065	3.2775	3.258	9.8188
2016/4/20 11:31:18s	-2.8626	3.2925	3.257	3.238	9.8184
2016/4/20 11:31:19s	-5.724	3.291	3.2555	3.2365	9.7437
2016/4/20 11:31:20s	-5.724	3.29	3.255	3.236	9.7404
2016/4/20 11:31:21s	-5.724	3.2895	3.254	3.235	9.7376
2016/4/20 11:31:22s	-5.724	3.2885	3.253	3.2345	9.7353
2016/4/20 11:31:23s	-5.724	3.288	3.2525	3.2335	9.7332
2016/4/20 11:31:24s	-5.7241	3.2875	3.252	3.233	9.7314
2016/4/20 11:31:25s	-5.7241	3.287	3.2515	3.2325	9.7296
2016/4/20 11:31:26s	-5.724	3.2865	3.251	3.232	9.728
2016/4/20 11:31:27s	-5.724	3.286	3.25	3.2315	9.7264
2016/4/20 11:31:28s	-5.724	3.2855	3.2495	3.231	9.7249
2016/4/20 11:31:29s	-5.724	3.285	3.2495	3.2305	9.7235
2016/4/20 11:31:30s	-5.724	3.3135	3.2895	3.27	9.7223
2016/4/20 11:31:31s	0	3.3295	3.3125	3.292	9.8698
2016/4/20 11:31:32s	2.8761	3.332	3.315	3.2945	9.932
2016/4/20 11:31:33s	2.8755	3.334	3.3165	3.296	9.9383
2016/4/20 11:31:34s	2.8755	3.3355	3.318	3.2975	9.9435
2016/4/20 11:31:35s	2.8754	3.3365	3.3195	3.299	9.9479
2016/4/20 11:31:36s	2.8753	3.338	3.321	3.3	9.9518
2016/4/20 11:31:37s	2.8751	3.339	3.322	3.3015	9.9553
2016/4/20 11:31:38s	2.8753	3.326	3.302	3.282	9.9585
2016/4/20 11:31:39s	0	3.3255	3.302	3.282	9.9046
2016/4/20 11:31:40s	0	3.3255	3.302	3.282	9.9044
2016/4/20 11:31:41s	0	3.326	3.3025	3.2825	9.9046
2016/4/20 11:31:42s	0	3.326	3.3025	3.2825	9.905
2016/4/20 11:31:43s	0	3.326	3.3025	3.2825	9.9056
2016/4/20 11:31:44s	0	3.3265	3.303	3.283	9.9061
2016/4/20 11:31:45s	0	3.3265	3.303	3.283	9.9067
2016/4/20 11:31:46s	0	3.3265	3.3035	3.283	9.9073
2016/4/20 11:31:47s	0	3.327	3.3035	3.2835	9.9079
2016/4/20 11:31:48s	0	3.327	3.304	3.2835	9.9085
2016/4/20 11:31:49s	0	3.327	3.304	3.2835	9.9091
2016/4/20 11:31:50s	0	3.327	3.304	3.2835	9.9097
2016/4/20 11:31:51s	0	3.327	3.3045	3.2835	9.9102
2016/4/20 11:31:52s	0	3.327	3.3045	3.284	9.9107
2016/4/20 11:31:53s	0	3.327	3.3045	3.284	9.9112
2016/4/20 11:31:54s	0	3.3135	3.284	3.2645	9.9117
2016/4/20 11:31:55s	-2.8626	3.3125	3.2835	3.2635	9.8376
2016/4/20 11:31:56s	-2.8626	3.312	3.283	3.263	9.835
2016/4/20 11:31:57s	-2.8626	3.311	3.2825	3.2625	9.833
2016/4/20 11:31:58s	-2.8627	3.311	3.282	3.262	9.8315
2016/4/20 11:31:59s	-2.8627	3.3105	3.2815	3.2615	9.8301
2016/4/20 11:32:00s	-2.8626	3.31	3.281	3.261	9.829
2016/4/20 11:32:01s	-2.8626	3.3095	3.281	3.261	9.8279
2016/4/20 11:32:02s	-2.8627	3.3095	3.2805	3.2605	9.8269
2016/4/20 11:32:03s	-2.8627	3.309	3.28	3.26	9.826
2016/4/20 11:32:04s	-2.8627	3.309	3.28	3.26	9.8252
2016/4/20 11:32:05s	-2.8626	3.3085	3.2795	3.2595	9.8245
2016/4/20 11:32:06s	-2.8625	3.3085	3.2795	3.2595	9.8237
2016/4/20 11:32:07s	-2.8627	3.308	3.279	3.259	9.823
2016/4/20 11:32:08s	-2.8627	3.308	3.279	3.259	9.8224
2016/4/20 11:32:09s	-2.8626	3.3075	3.2785	3.2585	9.8218
2016/4/20 11:32:10s	-2.8627	3.3075	3.2785	3.2585	9.8211
2016/4/20 11:32:11s	-2.8626	3.3075	3.278	3.2585	9.8206
2016/4/20 11:32:12s	-2.8627	3.307	3.278	3.258	9.8201
2016/4/20 11:32:13s	-2.8627	3.307	3.278	3.258	9.8195
2016/4/20 11:32:14s	-2.8626	3.307	3.2775	3.258	9.819
2016/4/20 11:32:15s	-2.8626	3.307	3.2775	3.2575	9.8186
2016/4/20 11:32:16s	-2.8626	3.3065	3.277	3.2575	9.8181
2016/4/20 11:32:17s	-2.8626	3.3065	3.277	3.2575	9.8177
2016/4/20 11:32:18s	-2.8627	3.292	3.2565	3.2375	9.8172
2016/4/20 11:32:19s	-5.724	3.2905	3.255	3.2365	9.7424
2016/4/20 11:32:20s	-5.724	3.2895	3.254	3.2355	9.739
2016/4/20 11:32:21s	-5.7239	3.289	3.253	3.2345	9.7362
2016/4/20 11:32:22s	-5.7239	3.2885	3.2525	3.234	9.7339
2016/4/20 11:32:23s	-5.7239	3.2875	3.252	3.233	9.7318
2016/4/20 11:32:24s	-5.7239	3.287	3.251	3.2325	9.73
2016/4/20 11:32:25s	-5.724	3.2865	3.2505	3.232	9.7282
2016/4/20 11:32:26s	-5.7239	3.286	3.25	3.2315	9.7265
2016/4/20 11:32:27s	-5.7239	3.2855	3.2495	3.231	9.7249
2016/4/20 11:32:28s	-5.7239	3.285	3.249	3.2305	9.7235
2016/4/20 11:32:29s	-5.7239	3.2845	3.2485	3.23	9.7222
2016/4/20 11:32:30s	-5.7239	3.313	3.289	3.2695	9.7209
2016/4/20 11:32:31s	0	3.3295	3.312	3.292	9.8688
2016/4/20 11:32:32s	2.8758	3.3315	3.3145	3.294	9.9311
2016/4/20 11:32:33s	2.8756	3.3335	3.316	3.296	9.9375
2016/4/20 11:32:34s	2.8756	3.335	3.318	3.2975	9.9427
2016/4/20 11:32:35s	2.8755	3.3365	3.319	3.2985	9.9472
2016/4/20 11:32:36s	2.8753	3.338	3.3205	3.3	9.9511
2016/4/20 11:32:37s	2.8754	3.339	3.3215	3.301	9.9547
2016/4/20 11:32:38s	2.8752	3.3255	3.302	3.282	9.9579
2016/4/20 11:32:39s	0	3.3255	3.3015	3.282	9.9039
2016/4/20 11:32:40s	0	3.3255	3.302	3.282	9.9036
2016/4/20 11:32:41s	0	3.3255	3.302	3.282	9.9039
2016/4/20 11:32:42s	0	3.3255	3.302	3.282	9.9044
2016/4/20 11:32:43s	0	3.326	3.3025	3.2825	9.905
2016/4/20 11:32:44s	0	3.326	3.3025	3.2825	9.9055
2016/4/20 11:32:45s	0	3.326	3.3025	3.283	9.9062
2016/4/20 11:32:46s	0	3.3265	3.303	3.283	9.9067
2016/4/20 11:32:47s	0	3.3265	3.303	3.2835	9.9073
2016/4/20 11:32:48s	0	3.327	3.3035	3.2835	9.908
2016/4/20 11:32:49s	0	3.327	3.3035	3.2835	9.9086
2016/4/20 11:32:50s	0	3.327	3.304	3.2835	9.9091
2016/4/20 11:32:51s	0	3.327	3.304	3.2835	9.9097
2016/4/20 11:32:52s	0	3.327	3.304	3.284	9.9102
2016/4/20 11:32:53s	0	3.327	3.3045	3.284	9.9108
2016/4/20 11:32:54s	0	3.3135	3.284	3.2645	9.9113
2016/4/20 11:32:55s	-2.8626	3.3125	3.2835	3.2635	9.837
2016/4/20 11:32:56s	-2.8626	3.3115	3.2825	3.263	9.8343
2016/4/20 11:32:57s	-2.8626	3.311	3.282	3.2625	9.8325
2016/4/20 11:32:58s	-2.8626	3.3105	3.2815	3.2615	9.8309
2016/4/20 11:32:59s	-2.8626	3.3105	3.281	3.2615	9.8295
2016/4/20 11:33:00s	-2.8626	3.31	3.2805	3.261	9.8283
2016/4/20 11:33:01s	-2.8625	3.3095	3.2805	3.2605	9.8272
2016/4/20 11:33:02s	-2.8625	3.309	3.28	3.2605	9.8262
2016/4/20 11:33:03s	-2.8625	3.309	3.2795	3.26	9.8254
2016/4/20 11:33:04s	-2.8625	3.3085	3.2795	3.26	9.8245
2016/4/20 11:33:05s	-2.8626	3.3085	3.279	3.2595	9.8237
2016/4/20 11:33:06s	-2.8626	3.308	3.279	3.259	9.8229
2016/4/20 11:33:07s	-2.8626	3.308	3.2785	3.259	9.8223
2016/4/20 11:33:08s	-2.8627	3.308	3.2785	3.259	9.8216
2016/4/20 11:33:09s	-2.8625	3.3075	3.278	3.2585	9.821
2016/4/20 11:33:10s	-2.8626	3.3075	3.278	3.2585	9.8204
2016/4/20 11:33:11s	-2.8626	3.307	3.2775	3.258	9.8199
2016/4/20 11:33:12s	-2.8626	3.307	3.2775	3.258	9.8193
2016/4/20 11:33:13s	-2.8626	3.307	3.2775	3.258	9.8188
2016/4/20 11:33:14s	-2.8626	3.3065	3.277	3.2575	9.8183
2016/4/20 11:33:15s	-2.8626	3.3065	3.277	3.2575	9.8178
2016/4/20 11:33:16s	-2.8626	3.3065	3.277	3.2575	9.8174
2016/4/20 11:33:17s	-2.8626	3.3065	3.2765	3.257	9.817
2016/4/20 11:33:18s	-2.8625	3.292	3.256	3.2375	9.8165
2016/4/20 11:33:19s	-5.7239	3.2905	3.2545	3.236	9.7415
2016/4/20 11:33:20s	-5.7239	3.2895	3.2535	3.235	9.738
2016/4/20 11:33:21s	-5.7239	3.289	3.2525	3.2345	9.7353
2016/4/20 11:33:22s	-5.7239	3.288	3.252	3.2335	9.7329
2016/4/20 11:33:23s	-5.7239	3.2875	3.2515	3.233	9.7309
2016/4/20 11:33:24s	-5.7239	3.287	3.2505	3.2325	9.729
2016/4/20 11:33:25s	-5.724	3.2865	3.25	3.232	9.7271
2016/4/20 11:33:26s	-5.724	3.2855	3.2495	3.2315	9.7255
2016/4/20 11:33:27s	-5.7239	3.285	3.249	3.231	9.7239
2016/4/20 11:33:28s	-5.7239	3.285	3.2485	3.2305	9.7225
2016/4/20 11:33:29s	-5.7238	3.2845	3.248	3.23	9.7212
2016/4/20 11:33:30s	-5.724	3.3125	3.2885	3.2695	9.7198
2016/4/20 11:33:31s	0	3.329	3.3115	3.292	9.8679
2016/4/20 11:33:32s	2.8758	3.3315	3.314	3.294	9.9304
2016/4/20 11:33:33s	2.8753	3.3335	3.316	3.296	9.9369
2016/4/20 11:33:34s	2.8751	3.335	3.3175	3.2975	9.9421
2016/4/20 11:33:35s	2.8749	3.3365	3.319	3.2985	9.9467
2016/4/20 11:33:36s	2.8752	3.3375	3.32	3.3	9.9507
2016/4/20 11:33:37s	2.8752	3.3385	3.3215	3.301	9.9542
2016/4/20 11:33:38s	2.8752	3.3255	3.3015	3.282	9.9575
2016/4/20 11:33:39s	0	3.3255	3.301	3.2815	9.9033
2016/4/20 11:33:40s	0	3.3255	3.3015	3.282	9.903
2016/4/20 11:33:41s	0	3.3255	3.3015	3.282	9.9033
2016/4/20 11:33:42s	0	3.3255	3.3015	3.282	9.9038
2016/4/20 11:33:43s	0	3.326	3.302	3.2825	9.9043
2016/4/20 11:33:44s	0	3.326	3.302	3.2825	9.905
2016/4/20 11:33:45s	0	3.326	3.3025	3.283	9.9055
2016/4/20 11:33:46s	0	3.3265	3.3025	3.283	9.9062
2016/4/20 11:33:47s	0	3.3265	3.3025	3.2835	9.9068
2016/4/20 11:33:48s	0	3.327	3.303	3.2835	9.9074
2016/4/20 11:33:49s	0	3.327	3.303	3.2835	9.9079
2016/4/20 11:33:50s	0	3.327	3.3035	3.2835	9.9086
2016/4/20 11:33:51s	0	3.327	3.3035	3.2835	9.9091
2016/4/20 11:33:52s	0	3.327	3.304	3.284	9.9097
2016/4/20 11:33:53s	0	3.327	3.304	3.284	9.9102
2016/4/20 11:33:54s	0	3.3135	3.2835	3.264	9.9107
2016/4/20 11:33:55s	-2.8625	3.3125	3.283	3.263	9.8363
2016/4/20 11:33:56s	-2.8626	3.3115	3.282	3.2625	9.8337
2016/4/20 11:33:57s	-2.8625	3.311	3.2815	3.262	9.8317
2016/4/20 11:33:58s	-2.8626	3.3105	3.281	3.2615	9.8301
2016/4/20 11:33:59s	-2.8626	3.31	3.2805	3.261	9.8287
2016/4/20 11:34:00s	-2.8626	3.3095	3.28	3.261	9.8275
2016/4/20 11:34:01s	-2.8625	3.3095	3.28	3.2605	9.8264
2016/4/20 11:34:02s	-2.8626	3.309	3.2795	3.26	9.8254
2016/4/20 11:34:03s	-2.8625	3.309	3.279	3.26	9.8245
2016/4/20 11:34:04s	-2.8626	3.3085	3.279	3.2595	9.8237
2016/4/20 11:34:05s	-2.8625	3.3085	3.2785	3.2595	9.8229
2016/4/20 11:34:06s	-2.8625	3.308	3.2785	3.259	9.8221
2016/4/20 11:34:07s	-2.8625	3.308	3.278	3.259	9.8215
2016/4/20 11:34:08s	-2.8626	3.3075	3.278	3.2585	9.8208
2016/4/20 11:34:09s	-2.8625	3.3075	3.2775	3.2585	9.8201
2016/4/20 11:34:10s	-2.8625	3.307	3.2775	3.2585	9.8195
2016/4/20 11:34:11s	-2.8625	3.307	3.277	3.258	9.8189
2016/4/20 11:34:12s	-2.8626	3.307	3.277	3.258	9.8184
2016/4/20 11:34:13s	-2.8625	3.3065	3.277	3.2575	9.8178
2016/4/20 11:34:14s	-2.8626	3.3065	3.2765	3.2575	9.8174
2016/4/20 11:34:15s	-2.8625	3.3065	3.2765	3.2575	9.8169
2016/4/20 11:34:16s	-2.8625	3.3065	3.2765	3.257	9.8164
2016/4/20 11:34:17s	-2.8624	3.306	3.276	3.257	9.8159
2016/4/20 11:34:18s	-2.8625	3.306	3.276	3.257	9.8156
2016/4/20 11:34:19s	-2.8625	3.306	3.276	3.257	9.8151
2016/4/20 11:34:20s	-2.8624	3.3055	3.2755	3.2565	9.8148
2016/4/20 11:34:21s	-2.8625	3.3055	3.2755	3.2565	9.8144
2016/4/20 11:34:22s	-2.8625	3.3055	3.2755	3.2565	9.814
2016/4/20 11:34:23s	-2.8624	3.3055	3.2755	3.2565	9.8136
2016/4/20 11:34:24s	-2.8625	3.3055	3.275	3.2565	9.8133
2016/4/20 11:34:25s	-2.8624	3.305	3.275	3.256	9.813
2016/4/20 11:34:26s	-2.8625	3.305	3.275	3.256	9.8127
2016/4/20 11:34:27s	-2.8624	3.305	3.275	3.256	9.8124
2016/4/20 11:34:28s	-2.8624	3.305	3.275	3.256	9.8121
2016/4/20 11:34:29s	-2.8624	3.305	3.2745	3.2555	9.8118
2016/4/20 11:34:30s	-2.8625	3.207	3.134	3.119	9.8115
2016/4/20 11:34:31s	-22.892	3.1995	3.1265	3.1115	9.2969
2016/4/20 11:34:32s	-22.892	3.1945	3.1215	3.1065	9.2775
2016/4/20 11:34:33s	-22.892	3.1905	3.117	3.102	9.2631
2016/4/20 11:34:34s	-22.892	3.187	3.1135	3.0985	9.251
2016/4/20 11:34:35s	-22.892	3.184	3.1105	3.095	9.2405
2016/4/20 11:34:36s	-22.892	3.181	3.108	3.092	9.2311
2016/4/20 11:34:37s	-22.892	3.1785	3.1055	3.089	9.2227
2016/4/20 11:34:38s	-22.892	3.2165	3.1615	3.1435	9.215
2016/4/20 11:34:39s	-14.307	3.217	3.162	3.1435	9.4232
2016/4/20 11:34:40s	-14.307	3.2165	3.1615	3.143	9.4235
2016/4/20 11:34:41s	-14.307	3.2165	3.161	3.1425	9.4225
2016/4/20 11:34:42s	-14.307	3.216	3.1605	3.142	9.421
2016/4/20 11:34:43s	-14.307	3.2155	3.16	3.1415	9.4194
2016/4/20 11:34:44s	-14.307	3.215	3.1595	3.141	9.4177
2016/4/20 11:34:45s	-14.307	3.214	3.159	3.14	9.4159
2016/4/20 11:34:46s	-14.307	3.2135	3.1585	3.1395	9.4141
2016/4/20 11:34:47s	-14.307	3.213	3.158	3.1385	9.4124
2016/4/20 11:34:48s	-14.307	3.2125	3.1575	3.138	9.4108
2016/4/20 11:34:49s	-14.307	3.212	3.157	3.1375	9.4092
2016/4/20 11:34:50s	-14.307	3.2115	3.1565	3.137	9.4075
2016/4/20 11:34:51s	-14.307	3.211	3.156	3.1365	9.406
2016/4/20 11:34:52s	-14.307	3.2105	3.1555	3.136	9.4046
2016/4/20 11:34:53s	-14.307	3.2105	3.155	3.135	9.4033
2016/4/20 11:34:54s	-14.307	3.21	3.155	3.135	9.4018
2016/4/20 11:34:55s	-14.307	3.2095	3.1545	3.134	9.4006
2016/4/20 11:34:56s	-14.307	3.209	3.154	3.1335	9.3993
2016/4/20 11:34:57s	-14.307	3.209	3.1535	3.1335	9.3982
2016/4/20 11:34:58s	-14.307	3.2085	3.1535	3.133	9.397
2016/4/20 11:34:59s	-14.307	3.208	3.153	3.1325	9.3959
2016/4/20 11:35:00s	-14.307	3.208	3.1525	3.132	9.3948
2016/4/20 11:35:01s	-14.307	3.2075	3.1525	3.1315	9.3938
2016/4/20 11:35:02s	-14.307	3.277	3.2525	3.2305	9.3929
2016/4/20 11:35:03s	0	3.3095	3.2975	3.2755	9.7591
2016/4/20 11:35:04s	5.7329	3.315	3.303	3.2805	9.8833
2016/4/20 11:35:05s	5.7329	3.319	3.307	3.284	9.8973
2016/4/20 11:35:06s	5.7325	3.3225	3.3105	3.2875	9.9085
2016/4/20 11:35:07s	5.7323	3.325	3.3135	3.2905	9.9183
2016/4/20 11:35:08s	5.732	3.3275	3.316	3.2935	9.927
2016/4/20 11:35:09s	5.7323	3.33	3.3185	3.296	9.9348
2016/4/20 11:35:10s	5.7325	3.276	3.2395	3.218	9.9421
2016/4/20 11:35:11s	-5.724	3.274	3.2375	3.2165	9.6891
2016/4/20 11:35:12s	-5.7239	3.273	3.237	3.2155	9.6845
2016/4/20 11:35:13s	-5.7239	3.2725	3.236	3.215	9.6821
2016/4/20 11:35:14s	-5.7239	3.272	3.236	3.2145	9.6805
2016/4/20 11:35:15s	-5.7239	3.272	3.2355	3.214	9.6795
2016/4/20 11:35:16s	-5.7239	3.2715	3.235	3.214	9.6788
2016/4/20 11:35:17s	-5.7239	3.2715	3.235	3.214	9.6783
2016/4/20 11:35:18s	-5.724	3.2715	3.235	3.214	9.6779
2016/4/20 11:35:19s	-5.7239	3.2715	3.235	3.214	9.6776
2016/4/20 11:35:20s	-5.7239	3.2715	3.2345	3.2135	9.6774
2016/4/20 11:35:21s	-5.7239	3.2715	3.2345	3.214	9.6773
2016/4/20 11:35:22s	-5.7239	3.2715	3.2345	3.2135	9.6771
2016/4/20 11:35:23s	-5.724	3.2715	3.2345	3.2135	9.6771
2016/4/20 11:35:24s	-5.7239	3.2715	3.2345	3.2135	9.677
2016/4/20 11:35:25s	-5.7239	3.2715	3.2345	3.2135	9.677
2016/4/20 11:35:26s	-5.724	3.2715	3.2345	3.2135	9.6769
2016/4/20 11:35:27s	-5.724	3.2715	3.2345	3.2135	9.6769
2016/4/20 11:35:28s	-5.724	3.2715	3.2345	3.2135	9.677
2016/4/20 11:35:29s	-5.724	3.2715	3.2345	3.2135	9.677
2016/4/20 11:35:30s	-5.7239	3.2715	3.2345	3.2135	9.677
2016/4/20 11:35:31s	-5.724	3.2715	3.2345	3.214	9.677
2016/4/20 11:35:32s	-5.724	3.2715	3.2345	3.214	9.677
2016/4/20 11:35:33s	-5.7239	3.2715	3.2345	3.214	9.6771
2016/4/20 11:35:34s	-5.7239	3.2715	3.2345	3.214	9.6771
2016/4/20 11:35:35s	-5.7239	3.2715	3.2345	3.214	9.6772
2016/4/20 11:35:36s	-5.7239	3.2715	3.2345	3.214	9.6772
2016/4/20 11:35:37s	-5.724	3.2715	3.2345	3.214	9.6772
2016/4/20 11:35:38s	-5.724	3.2715	3.2345	3.214	9.6772
2016/4/20 11:35:39s	-5.724	3.2715	3.2345	3.214	9.6772
2016/4/20 11:35:40s	-5.7239	3.2715	3.2345	3.214	9.6772
2016/4/20 11:35:41s	-5.724	3.2715	3.2345	3.214	9.6773
2016/4/20 11:35:42s	-5.7239	3.2995	3.275	3.254	9.6773
2016/4/20 11:35:43s	0	3.3585	3.358	3.3365	9.8252
2016/4/20 11:35:44s	11.453	3.364	3.3635	3.342	10.054
2016/4/20 11:35:45s	11.453	3.368	3.368	3.346	10.069
2016/4/20 11:35:46s	11.453	3.371	3.371	3.3495	10.081
2016/4/20 11:35:47s	11.452	3.374	3.374	3.353	10.091
2016/4/20 11:35:48s	11.453	3.377	3.377	3.356	10.1
2016/4/20 11:35:49s	11.452	3.3795	3.3795	3.3585	10.108
2016/4/20 11:35:50s	11.453	3.326	3.301	3.2815	10.116
2016/4/20 11:35:51s	0	3.3245	3.299	3.2795	9.901
2016/4/20 11:35:52s	0	3.3235	3.2985	3.279	9.8969
2016/4/20 11:35:53s	0	3.323	3.298	3.2785	9.8949
2016/4/20 11:35:54s	0	3.3225	3.2975	3.278	9.8937
2016/4/20 11:35:55s	0	3.3225	3.2975	3.278	9.8931
2016/4/20 11:35:56s	0	3.3225	3.2975	3.278	9.8927
2016/4/20 11:35:57s	0	3.3225	3.2975	3.278	9.8927
2016/4/20 11:35:58s	0	3.3225	3.2975	3.278	9.8927
2016/4/20 11:35:59s	0	3.3225	3.2975	3.278	9.8928
2016/4/20 11:36:00s	0	3.3225	3.2975	3.2785	9.893
2016/4/20 11:36:01s	0	3.3225	3.2975	3.2785	9.8933
2016/4/20 11:36:02s	0	3.323	3.298	3.2785	9.8936
2016/4/20 11:36:03s	0	3.323	3.298	3.2785	9.8939
2016/4/20 11:36:04s	0	3.323	3.298	3.279	9.8943
2016/4/20 11:36:05s	0	3.323	3.298	3.279	9.8946
2016/4/20 11:36:06s	0	3.3235	3.298	3.279	9.895
2016/4/20 11:36:07s	0	3.3235	3.2985	3.2795	9.8954
2016/4/20 11:36:08s	0	3.3235	3.2985	3.2795	9.8958
2016/4/20 11:36:09s	0	3.3235	3.2985	3.2795	9.8962
2016/4/20 11:36:10s	0	3.324	3.2985	3.2795	9.8966
2016/4/20 11:36:11s	0	3.324	3.299	3.28	9.897
2016/4/20 11:36:12s	0	3.324	3.299	3.28	9.8973
2016/4/20 11:36:13s	0	3.324	3.299	3.28	9.8977
2016/4/20 11:36:14s	0	3.324	3.299	3.28	9.8981
2016/4/20 11:36:15s	0	3.3245	3.299	3.2805	9.8985
2016/4/20 11:36:16s	0	3.3245	3.2995	3.2805	9.8989
2016/4/20 11:36:17s	0	3.3245	3.2995	3.2805	9.8993
2016/4/20 11:36:18s	0	3.325	3.2995	3.281	9.8996
2016/4/20 11:36:19s	0	3.325	3.2995	3.281	9.9001
2016/4/20 11:36:20s	0	3.325	3.3	3.281	9.9004
2016/4/20 11:36:21s	0	3.325	3.3	3.281	9.9008
2016/4/20 11:36:22s	0	3.3255	3.3	3.2815	9.9011
2016/4/20 11:36:23s	0	3.3255	3.3	3.2815	9.9015
2016/4/20 11:36:24s	0	3.3255	3.3	3.2815	9.9019
2016/4/20 11:36:25s	0	3.3255	3.3	3.2815	9.9021
2016/4/20 11:36:26s	0	3.326	3.3005	3.282	9.9025
2016/4/20 11:36:27s	0	3.326	3.3005	3.282	9.9028
2016/4/20 11:36:28s	0	3.326	3.3005	3.282	9.9031
2016/4/20 11:36:29s	0	3.326	3.3005	3.282	9.9035
2016/4/20 11:36:30s	0	3.326	3.3005	3.2825	9.9038
2016/4/20 11:36:31s	0	3.3265	3.301	3.2825	9.9041
2016/4/20 11:36:32s	0	3.3265	3.301	3.2825	9.9044
2016/4/20 11:36:33s	0	3.3265	3.301	3.2825	9.9048
2016/4/20 11:36:34s	0	3.3265	3.301	3.283	9.9051
2016/4/20 11:36:35s	0	3.3265	3.301	3.283	9.9053
2016/4/20 11:36:36s	0	3.327	3.3015	3.283	9.9056
2016/4/20 11:36:37s	0	3.327	3.3015	3.283	9.9059
2016/4/20 11:36:38s	0	3.327	3.3015	3.2835	9.9062
2016/4/20 11:36:39s	0	3.327	3.3015	3.2835	9.9065
2016/4/20 11:36:40s	0	3.327	3.3015	3.2835	9.9068
2016/4/20 11:36:41s	0	3.327	3.302	3.2835	9.907
2016/4/20 11:36:42s	0	3.327	3.302	3.2835	9.9072
2016/4/20 11:36:43s	0	3.327	3.302	3.2835	9.9075
2016/4/20 11:36:44s	0	3.327	3.302	3.2835	9.9077
2016/4/20 11:36:45s	0	3.327	3.302	3.2835	9.908
2016/4/20 11:36:46s	0	3.327	3.302	3.2835	9.9082
2016/4/20 11:36:47s	0	3.3275	3.302	3.2835	9.9084
2016/4/20 11:36:48s	0	3.3275	3.3025	3.2835	9.9087
2016/4/20 11:36:49s	0	3.3275	3.3025	3.284	9.9089
2016/4/20 11:36:50s	0	3.3135	3.2825	3.264	9.9092
2016/4/20 11:36:51s	-2.8627	3.3125	3.2815	3.263	9.8349
2016/4/20 11:36:52s	-2.8627	3.3115	3.2805	3.262	9.8321
2016/4/20 11:36:53s	-2.8627	3.311	3.28	3.2615	9.8301
2016/4/20 11:36:54s	-2.8627	3.3105	3.2795	3.261	9.8283
2016/4/20 11:36:55s	-2.8627	3.31	3.279	3.2605	9.8267
2016/4/20 11:36:56s	-2.8627	3.3095	3.2785	3.26	9.8254
2016/4/20 11:36:57s	-2.8626	3.309	3.278	3.26	9.8242
2016/4/20 11:36:58s	-2.8627	3.309	3.2775	3.2595	9.823
2016/4/20 11:36:59s	-2.8627	3.3085	3.277	3.259	9.822
2016/4/20 11:37:00s	-2.8627	3.308	3.277	3.259	9.821
2016/4/20 11:37:01s	-2.8627	3.308	3.2765	3.2585	9.82
2016/4/20 11:37:02s	-2.8627	3.3075	3.2765	3.2585	9.8192
2016/4/20 11:37:03s	-2.8627	3.3075	3.276	3.258	9.8184
2016/4/20 11:37:04s	-2.8627	3.307	3.276	3.258	9.8175
2016/4/20 11:37:05s	-2.8627	3.307	3.2755	3.2575	9.8168
2016/4/20 11:37:06s	-2.8627	3.3065	3.2755	3.2575	9.8161
2016/4/20 11:37:07s	-2.8627	3.3065	3.275	3.257	9.8154
2016/4/20 11:37:08s	-2.8627	3.3065	3.275	3.257	9.8148
2016/4/20 11:37:09s	-2.8627	3.306	3.2745	3.2565	9.8141
2016/4/20 11:37:10s	-2.8627	3.306	3.2745	3.2565	9.8135
2016/4/20 11:37:11s	-2.8627	3.3055	3.2745	3.2565	9.813
2016/4/20 11:37:12s	-2.8627	3.3055	3.274	3.256	9.8125
2016/4/20 11:37:13s	-2.8627	3.3055	3.274	3.256	9.812
2016/4/20 11:37:14s	-2.8627	3.305	3.274	3.2555	9.8114
2016/4/20 11:37:15s	-2.8627	3.305	3.2735	3.2555	9.811
2016/4/20 11:37:16s	-2.8626	3.305	3.2735	3.2555	9.8105
2016/4/20 11:37:17s	-2.8627	3.305	3.2735	3.2555	9.8101
2016/4/20 11:37:18s	-2.8627	3.2905	3.2525	3.2355	9.8096
2016/4/20 11:37:19s	-5.724	3.289	3.2515	3.234	9.7348
2016/4/20 11:37:20s	-5.724	3.288	3.2505	3.233	9.7314
2016/4/20 11:37:21s	-5.724	3.287	3.2495	3.2325	9.7287
2016/4/20 11:37:22s	-5.724	3.2865	3.249	3.232	9.7264
2016/4/20 11:37:23s	-5.724	3.286	3.248	3.231	9.7243
2016/4/20 11:37:24s	-5.724	3.285	3.2475	3.2305	9.7224
2016/4/20 11:37:25s	-5.724	3.2845	3.247	3.23	9.7207
2016/4/20 11:37:26s	-5.724	3.284	3.2465	3.2295	9.7191
2016/4/20 11:37:27s	-5.724	3.2835	3.246	3.229	9.7175
2016/4/20 11:37:28s	-5.724	3.2835	3.2455	3.2285	9.716
2016/4/20 11:37:29s	-5.724	3.283	3.245	3.228	9.7145
2016/4/20 11:37:30s	-5.724	3.311	3.2855	3.2675	9.7132
2016/4/20 11:37:31s	0	3.327	3.308	3.2895	9.861
2016/4/20 11:37:32s	2.8758	3.33	3.3105	3.292	9.9233
2016/4/20 11:37:33s	2.8755	3.332	3.3125	3.294	9.9297
2016/4/20 11:37:34s	2.8752	3.3335	3.314	3.2955	9.9349
2016/4/20 11:37:35s	2.8753	3.335	3.315	3.2965	9.9393
2016/4/20 11:37:36s	2.8753	3.336	3.3165	3.298	9.9433
2016/4/20 11:37:37s	2.8752	3.337	3.3175	3.299	9.9468
2016/4/20 11:37:38s	2.8751	3.324	3.2975	3.28	9.9501
2016/4/20 11:37:39s	0	3.324	3.2975	3.2795	9.896
2016/4/20 11:37:40s	0	3.324	3.2975	3.28	9.8958
2016/4/20 11:37:41s	0	3.324	3.2975	3.28	9.8961
2016/4/20 11:37:42s	0	3.324	3.298	3.28	9.8965
2016/4/20 11:37:43s	0	3.3245	3.298	3.28	9.897
2016/4/20 11:37:44s	0	3.3245	3.298	3.2805	9.8976
2016/4/20 11:37:45s	0	3.3245	3.2985	3.2805	9.8982
2016/4/20 11:37:46s	0	3.325	3.2985	3.281	9.8988
2016/4/20 11:37:47s	0	3.325	3.2985	3.281	9.8994
2016/4/20 11:37:48s	0	3.3255	3.299	3.2815	9.9
2016/4/20 11:37:49s	0	3.3255	3.299	3.2815	9.9005
2016/4/20 11:37:50s	0	3.3255	3.2995	3.2815	9.9011
2016/4/20 11:37:51s	0	3.326	3.2995	3.282	9.9017
2016/4/20 11:37:52s	0	3.326	3.2995	3.282	9.9022
2016/4/20 11:37:53s	0	3.326	3.3	3.282	9.9027
2016/4/20 11:37:54s	0	3.312	3.28	3.262	9.9033
2016/4/20 11:37:55s	-2.8627	3.311	3.279	3.261	9.829
2016/4/20 11:37:56s	-2.8626	3.31	3.278	3.2605	9.8264
2016/4/20 11:37:57s	-2.8627	3.3095	3.2775	3.26	9.8245
2016/4/20 11:37:58s	-2.8627	3.309	3.277	3.2595	9.8229
2016/4/20 11:37:59s	-2.8627	3.3085	3.2765	3.259	9.8216
2016/4/20 11:38:00s	-2.8626	3.308	3.2765	3.2585	9.8204
2016/4/20 11:38:01s	-2.8627	3.308	3.276	3.2585	9.8192
2016/4/20 11:38:02s	-2.8626	3.3075	3.2755	3.258	9.8182
2016/4/20 11:38:03s	-2.8627	3.3075	3.2755	3.258	9.8173
2016/4/20 11:38:04s	-2.8627	3.307	3.275	3.2575	9.8165
2016/4/20 11:38:05s	-2.8626	3.307	3.275	3.257	9.8157
2016/4/20 11:38:06s	-2.8627	3.3065	3.2745	3.257	9.8149
2016/4/20 11:38:07s	-2.8627	3.306	3.2745	3.2565	9.8142
2016/4/20 11:38:08s	-2.8627	3.306	3.274	3.2565	9.8135
2016/4/20 11:38:09s	-2.8626	3.306	3.274	3.2565	9.8129
2016/4/20 11:38:10s	-2.8627	3.3055	3.2735	3.256	9.8123
2016/4/20 11:38:11s	-2.8626	3.3055	3.2735	3.256	9.8117
2016/4/20 11:38:12s	-2.8626	3.305	3.2735	3.2555	9.8112
2016/4/20 11:38:13s	-2.8627	3.305	3.273	3.2555	9.8107
2016/4/20 11:38:14s	-2.8626	3.305	3.273	3.2555	9.8102
2016/4/20 11:38:15s	-2.8626	3.305	3.273	3.2555	9.8097
2016/4/20 11:38:16s	-2.8626	3.3045	3.2725	3.255	9.8092
2016/4/20 11:38:17s	-2.8626	3.3045	3.2725	3.255	9.8088
2016/4/20 11:38:18s	-2.8626	3.29	3.252	3.235	9.8084
2016/4/20 11:38:19s	-5.724	3.2885	3.2505	3.234	9.7333
2016/4/20 11:38:20s	-5.724	3.2875	3.2495	3.233	9.73
2016/4/20 11:38:21s	-5.7239	3.287	3.249	3.232	9.7272
2016/4/20 11:38:22s	-5.724	3.286	3.248	3.231	9.7249
2016/4/20 11:38:23s	-5.724	3.2855	3.2475	3.2305	9.7228
2016/4/20 11:38:24s	-5.7239	3.285	3.247	3.23	9.7209
2016/4/20 11:38:25s	-5.7239	3.2845	3.2465	3.2295	9.7192
2016/4/20 11:38:26s	-5.7239	3.284	3.2455	3.229	9.7175
2016/4/20 11:38:27s	-5.7239	3.2835	3.245	3.2285	9.7159
2016/4/20 11:38:28s	-5.724	3.283	3.2445	3.228	9.7144
2016/4/20 11:38:29s	-5.7239	3.283	3.2445	3.2275	9.713
2016/4/20 11:38:30s	-5.724	3.311	3.2845	3.2675	9.7117
2016/4/20 11:38:31s	0	3.327	3.3075	3.2895	9.86
2016/4/20 11:38:32s	2.8753	3.3295	3.31	3.292	9.9224
2016/4/20 11:38:33s	2.8753	3.3315	3.3115	3.2935	9.9289
2016/4/20 11:38:34s	2.8751	3.333	3.313	3.295	9.9341
2016/4/20 11:38:35s	2.8751	3.3345	3.3145	3.2965	9.9386
2016/4/20 11:38:36s	2.8748	3.336	3.316	3.298	9.9426
2016/4/20 11:38:37s	2.8752	3.337	3.317	3.299	9.9462
2016/4/20 11:38:38s	2.8751	3.324	3.297	3.28	9.9494
2016/4/20 11:38:39s	0	3.3235	3.297	3.2795	9.8953
2016/4/20 11:38:40s	0	3.324	3.297	3.2795	9.8951
2016/4/20 11:38:41s	0	3.324	3.297	3.28	9.8953
2016/4/20 11:38:42s	0	3.324	3.297	3.28	9.8959
2016/4/20 11:38:43s	0	3.3245	3.2975	3.28	9.8963
2016/4/20 11:38:44s	0	3.3245	3.2975	3.2805	9.897
2016/4/20 11:38:45s	0	3.3245	3.298	3.2805	9.8976
2016/4/20 11:38:46s	0	3.325	3.298	3.281	9.8981
2016/4/20 11:38:47s	0	3.325	3.2985	3.281	9.8988
2016/4/20 11:38:48s	0	3.3255	3.2985	3.2815	9.8994
2016/4/20 11:38:49s	0	3.3255	3.2985	3.2815	9.9
2016/4/20 11:38:50s	0	3.3255	3.299	3.2815	9.9005
2016/4/20 11:38:51s	0	3.326	3.299	3.282	9.9011
2016/4/20 11:38:52s	0	3.326	3.2995	3.282	9.9016
2016/4/20 11:38:53s	0	3.326	3.2995	3.2825	9.9022
2016/4/20 11:38:54s	0	3.312	3.2795	3.262	9.9027
2016/4/20 11:38:55s	-2.8627	3.311	3.2785	3.261	9.8282
2016/4/20 11:38:56s	-2.8626	3.31	3.278	3.2605	9.8257
2016/4/20 11:38:57s	-2.8626	3.3095	3.277	3.26	9.8238
2016/4/20 11:38:58s	-2.8626	3.309	3.2765	3.2595	9.8222
2016/4/20 11:38:59s	-2.8626	3.3085	3.276	3.259	9.8208
2016/4/20 11:39:00s	-2.8627	3.308	3.276	3.2585	9.8196
2016/4/20 11:39:01s	-2.8626	3.3075	3.2755	3.258	9.8185
2016/4/20 11:39:02s	-2.8626	3.3075	3.275	3.258	9.8175
2016/4/20 11:39:03s	-2.8627	3.307	3.275	3.2575	9.8166
2016/4/20 11:39:04s	-2.8627	3.307	3.2745	3.2575	9.8157
2016/4/20 11:39:05s	-2.8626	3.3065	3.2745	3.257	9.815
2016/4/20 11:39:06s	-2.8626	3.3065	3.274	3.257	9.8141
2016/4/20 11:39:07s	-2.8627	3.306	3.274	3.2565	9.8134
2016/4/20 11:39:08s	-2.8626	3.306	3.2735	3.2565	9.8128
2016/4/20 11:39:09s	-2.8626	3.3055	3.2735	3.256	9.8121
2016/4/20 11:39:10s	-2.8627	3.3055	3.273	3.256	9.8115
2016/4/20 11:39:11s	-2.8626	3.3055	3.273	3.256	9.811
2016/4/20 11:39:12s	-2.8626	3.305	3.273	3.2555	9.8104
2016/4/20 11:39:13s	-2.8626	3.305	3.2725	3.2555	9.8098
2016/4/20 11:39:14s	-2.8625	3.305	3.2725	3.2555	9.8093
2016/4/20 11:39:15s	-2.8626	3.3045	3.272	3.255	9.8088
2016/4/20 11:39:16s	-2.8626	3.3045	3.272	3.255	9.8084
2016/4/20 11:39:17s	-2.8626	3.3045	3.272	3.255	9.8079
2016/4/20 11:39:18s	-2.8626	3.29	3.251	3.235	9.8076
2016/4/20 11:39:19s	-5.724	3.2885	3.25	3.2335	9.7324
2016/4/20 11:39:20s	-5.7239	3.2875	3.249	3.2325	9.7289
2016/4/20 11:39:21s	-5.7238	3.2865	3.248	3.232	9.7262
2016/4/20 11:39:22s	-5.7239	3.286	3.2475	3.231	9.7238
2016/4/20 11:39:23s	-5.7239	3.285	3.2465	3.2305	9.7217
2016/4/20 11:39:24s	-5.7239	3.2845	3.246	3.23	9.7198
2016/4/20 11:39:25s	-5.7239	3.284	3.2455	3.2295	9.7181
2016/4/20 11:39:26s	-5.7239	3.2835	3.245	3.2285	9.7164
2016/4/20 11:39:27s	-5.724	3.2835	3.2445	3.228	9.7147
2016/4/20 11:39:28s	-5.7239	3.283	3.244	3.228	9.7132
2016/4/20 11:39:29s	-5.724	3.2825	3.2435	3.227	9.7119
2016/4/20 11:39:30s	-5.7239	3.3105	3.284	3.267	9.7105
2016/4/20 11:39:31s	0	3.327	3.307	3.2895	9.859
2016/4/20 11:39:32s	2.8757	3.3295	3.3095	3.2915	9.9216
2016/4/20 11:39:33s	2.8749	3.3315	3.311	3.2935	9.9282
2016/4/20 11:39:34s	2.8749	3.333	3.313	3.295	9.9334
2016/4/20 11:39:35s	2.8751	3.3345	3.314	3.2965	9.938
2016/4/20 11:39:36s	2.8751	3.3355	3.315	3.2975	9.942
2016/4/20 11:39:37s	2.8748	3.337	3.3165	3.299	9.9456
2016/4/20 11:39:38s	2.8747	3.324	3.2965	3.2795	9.949
2016/4/20 11:39:39s	0	3.3235	3.2965	3.2795	9.8946
2016/4/20 11:39:40s	0	3.3235	3.2965	3.2795	9.8944
2016/4/20 11:39:41s	0	3.3235	3.2965	3.2795	9.8947
2016/4/20 11:39:42s	0	3.324	3.297	3.28	9.8952
2016/4/20 11:39:43s	0	3.324	3.297	3.28	9.8957
2016/4/20 11:39:44s	0	3.3245	3.297	3.2805	9.8963
2016/4/20 11:39:45s	0	3.3245	3.2975	3.2805	9.8969
2016/4/20 11:39:46s	0	3.3245	3.2975	3.2805	9.8975
2016/4/20 11:39:47s	0	3.325	3.2975	3.281	9.8982
2016/4/20 11:39:48s	0	3.325	3.298	3.281	9.8987
2016/4/20 11:39:49s	0	3.3255	3.298	3.2815	9.8993
2016/4/20 11:39:50s	0	3.3255	3.2985	3.2815	9.8999
2016/4/20 11:39:51s	0	3.3255	3.2985	3.282	9.9005
2016/4/20 11:39:52s	0	3.326	3.2985	3.282	9.901
2016/4/20 11:39:53s	0	3.326	3.299	3.282	9.9015
2016/4/20 11:39:54s	0	3.3115	3.279	3.262	9.9021
2016/4/20 11:39:55s	-2.8625	3.3105	3.278	3.261	9.8275
2016/4/20 11:39:56s	-2.8626	3.31	3.277	3.26	9.8248
2016/4/20 11:39:57s	-2.8626	3.3095	3.2765	3.2595	9.823
2016/4/20 11:39:58s	-2.8625	3.3085	3.276	3.259	9.8214
2016/4/20 11:39:59s	-2.8626	3.3085	3.2755	3.259	9.82
2016/4/20 11:40:00s	-2.8625	3.308	3.275	3.2585	9.8187
2016/4/20 11:40:01s	-2.8626	3.3075	3.275	3.258	9.8176
2016/4/20 11:40:02s	-2.8626	3.3075	3.2745	3.2575	9.8166
2016/4/20 11:40:03s	-2.8625	3.307	3.2745	3.2575	9.8157
2016/4/20 11:40:04s	-2.8625	3.3065	3.274	3.257	9.8148
2016/4/20 11:40:05s	-2.8625	3.3065	3.2735	3.257	9.8139
2016/4/20 11:40:06s	-2.8626	3.306	3.2735	3.2565	9.8133
2016/4/20 11:40:07s	-2.8625	3.306	3.273	3.2565	9.8125
2016/4/20 11:40:08s	-2.8625	3.306	3.273	3.256	9.8118
2016/4/20 11:40:09s	-2.8625	3.3055	3.273	3.256	9.8112
2016/4/20 11:40:10s	-2.8625	3.3055	3.2725	3.256	9.8106
2016/4/20 11:40:11s	-2.8625	3.305	3.2725	3.2555	9.81
2016/4/20 11:40:12s	-2.8624	3.305	3.272	3.2555	9.8095
2016/4/20 11:40:13s	-2.8625	3.305	3.272	3.2555	9.809
2016/4/20 11:40:14s	-2.8625	3.3045	3.272	3.255	9.8084
2016/4/20 11:40:15s	-2.8625	3.3045	3.2715	3.255	9.8079
2016/4/20 11:40:16s	-2.8625	3.3045	3.2715	3.2545	9.8075
2016/4/20 11:40:17s	-2.8625	3.304	3.2715	3.2545	9.807
2016/4/20 11:40:18s	-2.8625	3.304	3.271	3.2545	9.8066
2016/4/20 11:40:19s	-2.8625	3.304	3.271	3.2545	9.8062
2016/4/20 11:40:20s	-2.8624	3.304	3.271	3.2545	9.8057
2016/4/20 11:40:21s	-2.8624	3.3035	3.271	3.254	9.8054
2016/4/20 11:40:22s	-2.8625	3.3035	3.2705	3.254	9.805
2016/4/20 11:40:23s	-2.8624	3.3035	3.2705	3.254	9.8047
2016/4/20 11:40:24s	-2.8624	3.3035	3.2705	3.254	9.8043
2016/4/20 11:40:25s	-2.8625	3.303	3.2705	3.2535	9.804
2016/4/20 11:40:26s	-2.8625	3.303	3.27	3.2535	9.8037
2016/4/20 11:40:27s	-2.8625	3.303	3.27	3.2535	9.8034
2016/4/20 11:40:28s	-2.8624	3.303	3.27	3.2535	9.8032
2016/4/20 11:40:29s	-2.8624	3.303	3.27	3.2535	9.8028
2016/4/20 11:40:30s	-2.8625	3.2045	3.1295	3.116	9.8025
2016/4/20 11:40:31s	-22.892	3.197	3.122	3.108	9.2869
2016/4/20 11:40:32s	-22.892	3.192	3.117	3.103	9.2674
2016/4/20 11:40:33s	-22.892	3.188	3.113	3.0985	9.2528
2016/4/20 11:40:34s	-22.892	3.184	3.1095	3.095	9.2405
2016/4/20 11:40:35s	-22.892	3.181	3.1065	3.0915	9.2299
2016/4/20 11:40:36s	-22.892	3.178	3.104	3.088	9.2205
2016/4/20 11:40:37s	-22.892	3.1755	3.1015	3.085	9.212
2016/4/20 11:40:38s	-22.892	3.2135	3.1575	3.14	9.2044
2016/4/20 11:40:39s	-14.307	3.214	3.1575	3.14	9.4129
2016/4/20 11:40:40s	-14.307	3.2135	3.1575	3.14	9.4131
2016/4/20 11:40:41s	-14.307	3.213	3.157	3.1395	9.4121
2016/4/20 11:40:42s	-14.307	3.2125	3.1565	3.1385	9.4107
2016/4/20 11:40:43s	-14.307	3.212	3.156	3.138	9.409
2016/4/20 11:40:44s	-14.307	3.2115	3.1555	3.137	9.4072
2016/4/20 11:40:45s	-14.307	3.211	3.155	3.1365	9.4054
2016/4/20 11:40:46s	-14.307	3.2105	3.1545	3.136	9.4037
2016/4/20 11:40:47s	-14.307	3.2095	3.154	3.135	9.402
2016/4/20 11:40:48s	-14.307	3.209	3.1535	3.1345	9.4003
2016/4/20 11:40:49s	-14.307	3.2085	3.1535	3.134	9.3986
2016/4/20 11:40:50s	-14.307	3.208	3.1525	3.133	9.397
2016/4/20 11:40:51s	-14.307	3.2075	3.1525	3.1325	9.3955
2016/4/20 11:40:52s	-14.307	3.207	3.152	3.132	9.394
2016/4/20 11:40:53s	-14.307	3.207	3.152	3.1315	9.3925
2016/4/20 11:40:54s	-14.307	3.2065	3.1515	3.131	9.3912
2016/4/20 11:40:55s	-14.307	3.206	3.1515	3.1305	9.3899
2016/4/20 11:40:56s	-14.307	3.2055	3.151	3.13	9.3887
2016/4/20 11:40:57s	-14.307	3.205	3.1505	3.1295	9.3875
2016/4/20 11:40:58s	-14.307	3.205	3.1505	3.129	9.3863
2016/4/20 11:40:59s	-14.307	3.2045	3.15	3.1285	9.3852
2016/4/20 11:41:00s	-14.307	3.204	3.1495	3.128	9.3842
2016/4/20 11:41:01s	-14.307	3.204	3.1495	3.128	9.3831
2016/4/20 11:41:02s	-14.307	3.2735	3.249	3.227	9.3822
2016/4/20 11:41:03s	0	3.306	3.2945	3.2725	9.7493
2016/4/20 11:41:04s	5.7332	3.3115	3.2995	3.2775	9.8737
2016/4/20 11:41:05s	5.7332	3.3155	3.3035	3.2815	9.8877
2016/4/20 11:41:06s	5.7328	3.319	3.3065	3.2845	9.899
2016/4/20 11:41:07s	5.7324	3.322	3.31	3.2875	9.9089
2016/4/20 11:41:08s	5.733	3.3245	3.3125	3.2905	9.9176
2016/4/20 11:41:09s	5.7324	3.327	3.315	3.293	9.9256
2016/4/20 11:41:10s	5.7325	3.273	3.2365	3.215	9.9328
2016/4/20 11:41:11s	-5.7239	3.2705	3.2345	3.213	9.6792
2016/4/20 11:41:12s	-5.7239	3.27	3.2335	3.212	9.6746
2016/4/20 11:41:13s	-5.7239	3.269	3.2325	3.2115	9.6721
2016/4/20 11:41:14s	-5.7239	3.269	3.2325	3.211	9.6707
2016/4/20 11:41:15s	-5.7239	3.2685	3.232	3.211	9.6696
2016/4/20 11:41:16s	-5.7239	3.2685	3.232	3.2105	9.6689
2016/4/20 11:41:17s	-5.7239	3.268	3.2315	3.2105	9.6685
2016/4/20 11:41:18s	-5.7239	3.268	3.2315	3.2105	9.668
2016/4/20 11:41:19s	-5.7239	3.268	3.2315	3.2105	9.6677
2016/4/20 11:41:20s	-5.7239	3.268	3.2315	3.2105	9.6675
2016/4/20 11:41:21s	-5.724	3.268	3.231	3.2105	9.6674
2016/4/20 11:41:22s	-5.7239	3.268	3.231	3.2105	9.6672
2016/4/20 11:41:23s	-5.724	3.2675	3.231	3.2105	9.6672
2016/4/20 11:41:24s	-5.7239	3.268	3.231	3.2105	9.6671
2016/4/20 11:41:25s	-5.724	3.268	3.231	3.21	9.6671
2016/4/20 11:41:26s	-5.724	3.268	3.231	3.2105	9.6671
2016/4/20 11:41:27s	-5.724	3.268	3.231	3.2105	9.667
2016/4/20 11:41:28s	-5.7239	3.268	3.231	3.2105	9.6671
2016/4/20 11:41:29s	-5.724	3.268	3.231	3.21	9.6671
2016/4/20 11:41:30s	-5.724	3.268	3.231	3.2105	9.6671
2016/4/20 11:41:31s	-5.7241	3.268	3.231	3.2105	9.6671
2016/4/20 11:41:32s	-5.724	3.268	3.231	3.2105	9.6671
2016/4/20 11:41:33s	-5.7239	3.268	3.231	3.2105	9.6671
2016/4/20 11:41:34s	-5.724	3.268	3.231	3.2105	9.6671
2016/4/20 11:41:35s	-5.724	3.2675	3.231	3.2105	9.6672
2016/4/20 11:41:36s	-5.7239	3.268	3.231	3.2105	9.6672
2016/4/20 11:41:37s	-5.724	3.268	3.231	3.2105	9.6672
2016/4/20 11:41:38s	-5.724	3.268	3.231	3.2105	9.6673
2016/4/20 11:41:39s	-5.724	3.268	3.231	3.2105	9.6672
2016/4/20 11:41:40s	-5.724	3.268	3.231	3.2105	9.6673
2016/4/20 11:41:41s	-5.724	3.268	3.231	3.2105	9.6673
2016/4/20 11:41:42s	-5.724	3.296	3.2715	3.2505	9.6673
2016/4/20 11:41:43s	0	3.355	3.355	3.3335	9.8156
2016/4/20 11:41:44s	11.453	3.3605	3.3605	3.339	10.045
2016/4/20 11:41:45s	11.453	3.3645	3.3645	3.3435	10.06
2016/4/20 11:41:46s	11.453	3.368	3.368	3.347	10.072
2016/4/20 11:41:47s	11.453	3.371	3.371	3.3505	10.082
2016/4/20 11:41:48s	11.453	3.3735	3.3735	3.3535	10.091
2016/4/20 11:41:49s	11.453	3.3765	3.376	3.356	10.099
2016/4/20 11:41:50s	11.453	3.323	3.2975	3.279	10.107
2016/4/20 11:41:51s	0	3.321	3.296	3.277	9.8919
2016/4/20 11:41:52s	0	3.32	3.295	3.276	9.8876
2016/4/20 11:41:53s	0	3.3195	3.2945	3.2755	9.8856
2016/4/20 11:41:54s	0	3.3195	3.294	3.275	9.8844
2016/4/20 11:41:55s	0	3.3195	3.294	3.275	9.8837
2016/4/20 11:41:56s	0	3.319	3.294	3.275	9.8834
2016/4/20 11:41:57s	0	3.319	3.294	3.275	9.8833
2016/4/20 11:41:58s	0	3.3195	3.294	3.275	9.8834
2016/4/20 11:41:59s	0	3.3195	3.294	3.275	9.8835
2016/4/20 11:42:00s	0	3.3195	3.294	3.2755	9.8838
2016/4/20 11:42:01s	0	3.3195	3.294	3.2755	9.884
2016/4/20 11:42:02s	0	3.3195	3.294	3.2755	9.8843
2016/4/20 11:42:03s	0	3.32	3.2945	3.2755	9.8846
2016/4/20 11:42:04s	0	3.32	3.2945	3.276	9.885
2016/4/20 11:42:05s	0	3.32	3.2945	3.276	9.8854
2016/4/20 11:42:06s	0	3.3205	3.2945	3.276	9.8858
2016/4/20 11:42:07s	0	3.3205	3.2945	3.2765	9.8862
2016/4/20 11:42:08s	0	3.3205	3.295	3.2765	9.8866
2016/4/20 11:42:09s	0	3.3205	3.295	3.2765	9.887
2016/4/20 11:42:10s	0	3.321	3.295	3.2765	9.8874
2016/4/20 11:42:11s	0	3.321	3.295	3.277	9.8878
2016/4/20 11:42:12s	0	3.321	3.295	3.277	9.8882
2016/4/20 11:42:13s	0	3.3215	3.2955	3.277	9.8886
2016/4/20 11:42:14s	0	3.3215	3.2955	3.2775	9.889
2016/4/20 11:42:15s	0	3.3215	3.2955	3.2775	9.8893
2016/4/20 11:42:16s	0	3.322	3.2955	3.2775	9.8898
2016/4/20 11:42:17s	0	3.322	3.2955	3.2775	9.8902
2016/4/20 11:42:18s	0	3.322	3.296	3.278	9.8906
2016/4/20 11:42:19s	0	3.322	3.296	3.278	9.8909
2016/4/20 11:42:20s	0	3.322	3.296	3.278	9.8914
2016/4/20 11:42:21s	0	3.3225	3.296	3.2785	9.8917
2016/4/20 11:42:22s	0	3.3225	3.2965	3.2785	9.8921
2016/4/20 11:42:23s	0	3.323	3.2965	3.2785	9.8925
2016/4/20 11:42:24s	0	3.323	3.2965	3.2785	9.8928
2016/4/20 11:42:25s	0	3.323	3.2965	3.279	9.8931
2016/4/20 11:42:26s	0	3.323	3.2965	3.279	9.8935
2016/4/20 11:42:27s	0	3.323	3.2965	3.279	9.8938
2016/4/20 11:42:28s	0	3.3235	3.297	3.279	9.8942
2016/4/20 11:42:29s	0	3.3235	3.297	3.2795	9.8945
2016/4/20 11:42:30s	0	3.3235	3.297	3.2795	9.8948
2016/4/20 11:42:31s	0	3.3235	3.297	3.2795	9.8951
2016/4/20 11:42:32s	0	3.324	3.297	3.2795	9.8954
2016/4/20 11:42:33s	0	3.324	3.297	3.28	9.8958
2016/4/20 11:42:34s	0	3.324	3.2975	3.28	9.8961
2016/4/20 11:42:35s	0	3.324	3.2975	3.28	9.8963
2016/4/20 11:42:36s	0	3.3245	3.2975	3.28	9.8966
2016/4/20 11:42:37s	0	3.3245	3.2975	3.2805	9.8969
2016/4/20 11:42:38s	0	3.3245	3.2975	3.2805	9.8972
2016/4/20 11:42:39s	0	3.3245	3.298	3.2805	9.8975
2016/4/20 11:42:40s	0	3.3245	3.2975	3.2805	9.8978
2016/4/20 11:42:41s	0	3.3245	3.2975	3.2805	9.898
2016/4/20 11:42:42s	0	3.325	3.298	3.2805	9.8982
2016/4/20 11:42:43s	0	3.325	3.298	3.281	9.8986
2016/4/20 11:42:44s	0	3.325	3.298	3.281	9.8988
2016/4/20 11:42:45s	0	3.325	3.298	3.281	9.8991
2016/4/20 11:42:46s	0	3.3255	3.298	3.281	9.8993
2016/4/20 11:42:47s	0	3.3255	3.298	3.2815	9.8995
2016/4/20 11:42:48s	0	3.3255	3.2985	3.2815	9.8998
2016/4/20 11:42:49s	0	3.3255	3.2985	3.2815	9.9
2016/4/20 11:42:50s	0	3.311	3.2785	3.261	9.9002
2016/4/20 11:42:51s	-2.8627	3.31	3.2775	3.26	9.8259
2016/4/20 11:42:52s	-2.8627	3.3095	3.2765	3.2595	9.8232
2016/4/20 11:42:53s	-2.8627	3.3085	3.276	3.2585	9.821
2016/4/20 11:42:54s	-2.8627	3.308	3.2755	3.258	9.8193
2016/4/20 11:42:55s	-2.8627	3.3075	3.275	3.258	9.8177
2016/4/20 11:42:56s	-2.8627	3.307	3.2745	3.2575	9.8163
2016/4/20 11:42:57s	-2.8628	3.3065	3.274	3.257	9.8151
2016/4/20 11:42:58s	-2.8627	3.3065	3.2735	3.2565	9.8139
2016/4/20 11:42:59s	-2.8627	3.306	3.2735	3.2565	9.8128
2016/4/20 11:43:00s	-2.8627	3.3055	3.273	3.256	9.8118
2016/4/20 11:43:01s	-2.8627	3.3055	3.2725	3.2555	9.8109
2016/4/20 11:43:02s	-2.8628	3.305	3.2725	3.2555	9.81
2016/4/20 11:43:03s	-2.8627	3.305	3.272	3.255	9.8092
2016/4/20 11:43:04s	-2.8627	3.3045	3.272	3.255	9.8083
2016/4/20 11:43:05s	-2.8627	3.3045	3.2715	3.2545	9.8076
2016/4/20 11:43:06s	-2.8627	3.304	3.2715	3.2545	9.8068
2016/4/20 11:43:07s	-2.8627	3.304	3.2715	3.254	9.8061
2016/4/20 11:43:08s	-2.8628	3.3035	3.271	3.254	9.8056
2016/4/20 11:43:09s	-2.8627	3.3035	3.271	3.254	9.8049
2016/4/20 11:43:10s	-2.8627	3.3035	3.2705	3.2535	9.8043
2016/4/20 11:43:11s	-2.8627	3.303	3.2705	3.2535	9.8038
2016/4/20 11:43:12s	-2.8628	3.303	3.27	3.253	9.8032
2016/4/20 11:43:13s	-2.8628	3.303	3.27	3.253	9.8027
2016/4/20 11:43:14s	-2.8627	3.3025	3.27	3.253	9.8022
2016/4/20 11:43:15s	-2.8627	3.3025	3.2695	3.2525	9.8017
2016/4/20 11:43:16s	-2.8627	3.3025	3.2695	3.2525	9.8013
2016/4/20 11:43:17s	-2.8627	3.302	3.2695	3.2525	9.8009
2016/4/20 11:43:18s	-2.8627	3.2875	3.2485	3.2325	9.8004
2016/4/20 11:43:19s	-5.724	3.2865	3.2475	3.231	9.7255
2016/4/20 11:43:20s	-5.724	3.285	3.2465	3.23	9.7221
2016/4/20 11:43:21s	-5.724	3.2845	3.246	3.2295	9.7194
2016/4/20 11:43:22s	-5.724	3.2835	3.245	3.2285	9.717
2016/4/20 11:43:23s	-5.724	3.2835	3.2445	3.228	9.7149
2016/4/20 11:43:24s	-5.724	3.283	3.244	3.227	9.713
2016/4/20 11:43:25s	-5.724	3.2825	3.243	3.2265	9.7111
2016/4/20 11:43:26s	-5.7241	3.2815	3.2425	3.226	9.7095
2016/4/20 11:43:27s	-5.724	3.281	3.2425	3.2255	9.708
2016/4/20 11:43:28s	-5.724	3.281	3.242	3.225	9.7064
2016/4/20 11:43:29s	-5.724	3.2805	3.2415	3.2245	9.7051
2016/4/20 11:43:30s	-5.724	3.308	3.282	3.2645	9.7037
2016/4/20 11:43:31s	0	3.325	3.3045	3.2865	9.8517
2016/4/20 11:43:32s	2.8758	3.327	3.3065	3.289	9.9142
2016/4/20 11:43:33s	2.8751	3.329	3.3085	3.291	9.9207
2016/4/20 11:43:34s	2.8752	3.3305	3.31	3.2925	9.926
2016/4/20 11:43:35s	2.8751	3.332	3.311	3.294	9.9304
2016/4/20 11:43:36s	2.8752	3.3335	3.3125	3.295	9.9344
2016/4/20 11:43:37s	2.8752	3.3345	3.3135	3.296	9.938
2016/4/20 11:43:38s	2.8753	3.3215	3.2935	3.277	9.9413
2016/4/20 11:43:39s	0	3.3215	3.2935	3.277	9.8871
2016/4/20 11:43:40s	0	3.3215	3.2935	3.277	9.8868
2016/4/20 11:43:41s	0	3.3215	3.2935	3.277	9.8871
2016/4/20 11:43:42s	0	3.322	3.2935	3.277	9.8875
2016/4/20 11:43:43s	0	3.322	3.294	3.2775	9.8882
2016/4/20 11:43:44s	0	3.322	3.294	3.2775	9.8887
2016/4/20 11:43:45s	0	3.3225	3.2945	3.278	9.8893
2016/4/20 11:43:46s	0	3.3225	3.2945	3.278	9.8899
2016/4/20 11:43:47s	0	3.323	3.2945	3.2785	9.8906
2016/4/20 11:43:48s	0	3.323	3.295	3.2785	9.8912
2016/4/20 11:43:49s	0	3.323	3.295	3.2785	9.8917
2016/4/20 11:43:50s	0	3.3235	3.295	3.279	9.8924
2016/4/20 11:43:51s	0	3.3235	3.2955	3.279	9.8929
2016/4/20 11:43:52s	0	3.3235	3.2955	3.2795	9.8935
2016/4/20 11:43:53s	0	3.324	3.2955	3.2795	9.894
2016/4/20 11:43:54s	0	3.3095	3.276	3.2595	9.8945
2016/4/20 11:43:55s	-2.8627	3.3085	3.275	3.2585	9.8201
2016/4/20 11:43:56s	-2.8627	3.308	3.274	3.2575	9.8174
2016/4/20 11:43:57s	-2.8627	3.3075	3.2735	3.257	9.8155
2016/4/20 11:43:58s	-2.8627	3.307	3.273	3.2565	9.8139
2016/4/20 11:43:59s	-2.8626	3.3065	3.2725	3.256	9.8125
2016/4/20 11:44:00s	-2.8626	3.306	3.272	3.2555	9.8113
2016/4/20 11:44:01s	-2.8627	3.3055	3.272	3.2555	9.8101
2016/4/20 11:44:02s	-2.8627	3.305	3.2715	3.255	9.8091
2016/4/20 11:44:03s	-2.8627	3.305	3.2715	3.255	9.8082
2016/4/20 11:44:04s	-2.8627	3.3045	3.271	3.2545	9.8073
2016/4/20 11:44:05s	-2.8627	3.3045	3.271	3.2545	9.8065
2016/4/20 11:44:06s	-2.8627	3.304	3.2705	3.254	9.8058
2016/4/20 11:44:07s	-2.8627	3.304	3.2705	3.254	9.8051
2016/4/20 11:44:08s	-2.8626	3.3035	3.27	3.2535	9.8044
2016/4/20 11:44:09s	-2.8627	3.3035	3.27	3.2535	9.8038
2016/4/20 11:44:10s	-2.8627	3.303	3.27	3.253	9.8032
2016/4/20 11:44:11s	-2.8626	3.303	3.2695	3.253	9.8026
2016/4/20 11:44:12s	-2.8627	3.303	3.2695	3.253	9.8021
2016/4/20 11:44:13s	-2.8626	3.3025	3.269	3.2525	9.8015
2016/4/20 11:44:14s	-2.8627	3.3025	3.269	3.2525	9.8011
2016/4/20 11:44:15s	-2.8626	3.3025	3.269	3.2525	9.8006
2016/4/20 11:44:16s	-2.8626	3.3025	3.2685	3.252	9.8001
2016/4/20 11:44:17s	-2.8626	3.302	3.2685	3.252	9.7997
2016/4/20 11:44:18s	-2.8627	3.2875	3.248	3.232	9.7992
2016/4/20 11:44:19s	-5.724	3.286	3.2465	3.231	9.7241
2016/4/20 11:44:20s	-5.724	3.285	3.2455	3.23	9.7207
2016/4/20 11:44:21s	-5.724	3.2845	3.245	3.229	9.7179
2016/4/20 11:44:22s	-5.724	3.2835	3.244	3.228	9.7155
2016/4/20 11:44:23s	-5.724	3.2835	3.2435	3.2275	9.7134
2016/4/20 11:44:24s	-5.724	3.2825	3.243	3.227	9.7115
2016/4/20 11:44:25s	-5.724	3.282	3.2425	3.2265	9.7097
2016/4/20 11:44:26s	-5.7239	3.2815	3.242	3.226	9.708
2016/4/20 11:44:27s	-5.7239	3.281	3.2415	3.2255	9.7065
2016/4/20 11:44:28s	-5.724	3.2805	3.241	3.225	9.705
2016/4/20 11:44:29s	-5.724	3.28	3.2405	3.224	9.7036
2016/4/20 11:44:30s	-5.7239	3.308	3.281	3.264	9.7023
2016/4/20 11:44:31s	0	3.325	3.3035	3.2865	9.8507
2016/4/20 11:44:32s	2.8761	3.327	3.306	3.289	9.9134
2016/4/20 11:44:33s	2.8755	3.329	3.308	3.291	9.92
2016/4/20 11:44:34s	2.8756	3.3305	3.3095	3.2925	9.9253
2016/4/20 11:44:35s	2.8754	3.332	3.3105	3.294	9.9298
2016/4/20 11:44:36s	2.8753	3.3335	3.312	3.295	9.9338
2016/4/20 11:44:37s	2.8752	3.3345	3.313	3.296	9.9374
2016/4/20 11:44:38s	2.8753	3.3215	3.293	3.277	9.9408
2016/4/20 11:44:39s	0	3.3215	3.293	3.277	9.8864
2016/4/20 11:44:40s	0	3.3215	3.293	3.277	9.8862
2016/4/20 11:44:41s	0	3.3215	3.293	3.277	9.8864
2016/4/20 11:44:42s	0	3.322	3.293	3.277	9.8869
2016/4/20 11:44:43s	0	3.322	3.2935	3.2775	9.8875
2016/4/20 11:44:44s	0	3.322	3.2935	3.2775	9.8881
2016/4/20 11:44:45s	0	3.3225	3.294	3.278	9.8887
2016/4/20 11:44:46s	0	3.3225	3.294	3.278	9.8894
2016/4/20 11:44:47s	0	3.323	3.294	3.278	9.89
2016/4/20 11:44:48s	0	3.323	3.2945	3.2785	9.8906
2016/4/20 11:44:49s	0	3.3235	3.2945	3.2785	9.8913
2016/4/20 11:44:50s	0	3.3235	3.2945	3.279	9.8919
2016/4/20 11:44:51s	0	3.3235	3.295	3.279	9.8924
2016/4/20 11:44:52s	0	3.324	3.295	3.2795	9.893
2016/4/20 11:44:53s	0	3.324	3.295	3.2795	9.8935
2016/4/20 11:44:54s	0	3.3095	3.275	3.259	9.8941
2016/4/20 11:44:55s	-2.8626	3.3085	3.274	3.258	9.8194
2016/4/20 11:44:56s	-2.8626	3.308	3.2735	3.2575	9.8167
2016/4/20 11:44:57s	-2.8626	3.307	3.273	3.257	9.8148
2016/4/20 11:44:58s	-2.8626	3.3065	3.2725	3.2565	9.8132
2016/4/20 11:44:59s	-2.8626	3.3065	3.272	3.256	9.8118
2016/4/20 11:45:00s	-2.8625	3.306	3.2715	3.2555	9.8105
2016/4/20 11:45:01s	-2.8626	3.3055	3.2715	3.2555	9.8094
2016/4/20 11:45:02s	-2.8625	3.305	3.271	3.255	9.8084
2016/4/20 11:45:03s	-2.8625	3.305	3.2705	3.2545	9.8075
2016/4/20 11:45:04s	-2.8626	3.3045	3.2705	3.2545	9.8067
2016/4/20 11:45:05s	-2.8626	3.3045	3.27	3.254	9.8057
2016/4/20 11:45:06s	-2.8626	3.304	3.27	3.254	9.805
2016/4/20 11:45:07s	-2.8626	3.304	3.2695	3.2535	9.8043
2016/4/20 11:45:08s	-2.8626	3.3035	3.2695	3.2535	9.8036
2016/4/20 11:45:09s	-2.8625	3.3035	3.2695	3.2535	9.803
2016/4/20 11:45:10s	-2.8626	3.303	3.269	3.253	9.8024
2016/4/20 11:45:11s	-2.8626	3.303	3.269	3.253	9.8018
2016/4/20 11:45:12s	-2.8626	3.303	3.269	3.253	9.8012
2016/4/20 11:45:13s	-2.8626	3.3025	3.2685	3.2525	9.8007
2016/4/20 11:45:14s	-2.8626	3.3025	3.2685	3.2525	9.8003
2016/4/20 11:45:15s	-2.8626	3.302	3.268	3.252	9.7997
2016/4/20 11:45:16s	-2.8626	3.302	3.268	3.252	9.7993
2016/4/20 11:45:17s	-2.8626	3.302	3.268	3.252	9.7989
2016/4/20 11:45:18s	-2.8626	3.2875	3.247	3.232	9.7984
2016/4/20 11:45:19s	-5.7239	3.286	3.246	3.2305	9.7231
2016/4/20 11:45:20s	-5.7239	3.285	3.245	3.2295	9.7197
2016/4/20 11:45:21s	-5.7239	3.284	3.244	3.229	9.7168
2016/4/20 11:45:22s	-5.7239	3.2835	3.2435	3.228	9.7145
2016/4/20 11:45:23s	-5.724	3.283	3.243	3.2275	9.7124
2016/4/20 11:45:24s	-5.7239	3.2825	3.2425	3.2265	9.7104
2016/4/20 11:45:25s	-5.7239	3.282	3.242	3.226	9.7086
2016/4/20 11:45:26s	-5.7239	3.2815	3.2415	3.2255	9.707
2016/4/20 11:45:27s	-5.724	3.2805	3.2405	3.225	9.7055
2016/4/20 11:45:28s	-5.7239	3.28	3.24	3.2245	9.7039
2016/4/20 11:45:29s	-5.724	3.28	3.24	3.224	9.7026
2016/4/20 11:45:30s	-5.7239	3.308	3.281	3.264	9.7013
2016/4/20 11:45:31s	0	3.3245	3.3035	3.2865	9.8498
2016/4/20 11:45:32s	2.8758	3.327	3.3055	3.289	9.9128
2016/4/20 11:45:33s	2.8755	3.329	3.3075	3.291	9.9194
2016/4/20 11:45:34s	2.8752	3.3305	3.309	3.2925	9.9247
2016/4/20 11:45:35s	2.8753	3.332	3.3105	3.294	9.9292
2016/4/20 11:45:36s	2.8755	3.3335	3.3115	3.295	9.9332
2016/4/20 11:45:37s	2.8752	3.3345	3.3125	3.296	9.9369
2016/4/20 11:45:38s	2.8751	3.3215	3.2925	3.277	9.9403
2016/4/20 11:45:39s	0	3.3215	3.2925	3.277	9.8858
2016/4/20 11:45:40s	0	3.3215	3.2925	3.277	9.8856
2016/4/20 11:45:41s	0	3.3215	3.2925	3.277	9.8858
2016/4/20 11:45:42s	0	3.322	3.293	3.277	9.8863
2016/4/20 11:45:43s	0	3.322	3.293	3.2775	9.8869
2016/4/20 11:45:44s	0	3.322	3.293	3.2775	9.8875
2016/4/20 11:45:45s	0	3.3225	3.2935	3.278	9.8881
2016/4/20 11:45:46s	0	3.3225	3.2935	3.278	9.8888
2016/4/20 11:45:47s	0	3.323	3.294	3.278	9.8893
2016/4/20 11:45:48s	0	3.323	3.294	3.2785	9.89
2016/4/20 11:45:49s	0	3.3235	3.294	3.2785	9.8907
2016/4/20 11:45:50s	0	3.3235	3.2945	3.279	9.8912
2016/4/20 11:45:51s	0	3.3235	3.2945	3.279	9.8919
2016/4/20 11:45:52s	0	3.324	3.2945	3.2795	9.8924
2016/4/20 11:45:53s	0	3.324	3.295	3.2795	9.8929
[truncated: 5,101 more rows]
