# Supplementary material for: Behavior data of battery and battery pack SOC estimation under different working conditions
Source: Data Brief. 2016 Oct 25;9:737–40. doi: 10.1016/j.dib.2016.10.012 (PMC5094688; doi:10.1016/j.dib.2016.10.012)
Supplement: Supplementary file 2 — Supplementary material [file mmc2.zip › Appendix A. Supporting information/mmc3.xlsx]

## Sheet: DST3
cells with diferent initializations before experiment under DST condition
sampling time	current load(A)	cell1 voltage(V)	cell2 voltage(V)	cell3 voltage(V)	pack voltage(V)
2016/4/19 18:23:51	0	3.577	3.5785	3.579	10.7345
2016/4/19 18:23:52	0	3.577	3.5785	3.579	10.7345
2016/4/19 18:23:53	0	3.5765	3.5785	3.579	10.734
2016/4/19 18:23:54	0	3.5765	3.5785	3.579	10.734
2016/4/19 18:23:55	0	3.577	3.5785	3.579	10.7345
2016/4/19 18:23:56	0	3.5765	3.5785	3.579	10.734
2016/4/19 18:23:57	0	3.577	3.5785	3.579	10.7345
2016/4/19 18:23:58	0	3.577	3.5785	3.579	10.7345
2016/4/19 18:23:59	0	3.5765	3.5785	3.579	10.734
2016/4/19 18:24:00	0	3.577	3.5785	3.579	10.7345
2016/4/19 18:24:01	0	3.577	3.5785	3.579	10.7345
2016/4/19 18:24:02	0	3.5765	3.5785	3.579	10.734
2016/4/19 18:24:03	0	3.5765	3.5785	3.579	10.734
2016/4/19 18:24:04	0	3.5765	3.5785	3.579	10.734
2016/4/19 18:24:05	0	3.5515	3.5435	3.546	10.641
2016/4/19 18:24:06	-4.7818	3.532	3.5245	3.528	10.5845
2016/4/19 18:24:07	-4.7818	3.522	3.5155	3.52	10.5575
2016/4/19 18:24:08	-4.7818	3.513	3.508	3.513	10.534
2016/4/19 18:24:09	-4.7818	3.504	3.5005	3.5055	10.51
2016/4/19 18:24:10	-4.7818	3.4965	3.493	3.499	10.4885
2016/4/19 18:24:11	-4.7817	3.4885	3.4855	3.4915	10.4655
2016/4/19 18:24:12	-4.7818	3.481	3.478	3.4845	10.4435
2016/4/19 18:24:13	-4.7818	3.474	3.471	3.478	10.423
2016/4/19 18:24:14	-4.7818	3.468	3.4645	3.4715	10.404
2016/4/19 18:24:15	-4.7818	3.463	3.4585	3.465	10.3865
2016/4/19 18:24:16	-4.7818	3.4585	3.454	3.46	10.3725
2016/4/19 18:24:17	-4.7818	3.4555	3.45	3.4555	10.361
2016/4/19 18:24:18	-4.7818	3.452	3.446	3.4515	10.3495
2016/4/19 18:24:19	-4.7818	3.4485	3.4425	3.448	10.339
2016/4/19 18:24:20	-4.7818	3.445	3.439	3.4445	10.3285
2016/4/19 18:24:21	-4.7818	3.441	3.4355	3.441	10.3175
2016/4/19 18:24:22	-4.7819	3.4375	3.432	3.4375	10.307
2016/4/19 18:24:23	-4.7818	3.434	3.4285	3.434	10.2965
2016/4/19 18:24:24	-4.7818	3.4305	3.425	3.4305	10.286
2016/4/19 18:24:25	-4.7818	3.427	3.4215	3.427	10.2755
2016/4/19 18:24:26	-4.7818	3.4235	3.4175	3.4235	10.2645
2016/4/19 18:24:27	-4.7818	3.42	3.4145	3.42	10.2545
2016/4/19 18:24:28	-4.7819	3.417	3.4115	3.417	10.2455
2016/4/19 18:24:29	-4.7818	3.414	3.408	3.414	10.236
2016/4/19 18:24:30	-4.7818	3.411	3.405	3.411	10.227
2016/4/19 18:24:31	-4.7818	3.408	3.4015	3.4075	10.217
2016/4/19 18:24:32	-4.7818	3.405	3.399	3.4045	10.2085
2016/4/19 18:24:33	-4.7818	3.379	3.363	3.371	10.113
2016/4/19 18:24:34	-9.5632	3.369	3.353	3.3615	10.0835
2016/4/19 18:24:35	-9.5631	3.3625	3.346	3.3545	10.063
2016/4/19 18:24:36	-9.5632	3.357	3.3405	3.349	10.0465
2016/4/19 18:24:37	-9.5631	3.352	3.3355	3.344	10.0315
2016/4/19 18:24:38	-9.5631	3.3475	3.3305	3.339	10.017
2016/4/19 18:24:39	-9.5631	3.3435	3.327	3.3345	10.005
2016/4/19 18:24:40	-9.5631	3.3395	3.323	3.331	9.9935
2016/4/19 18:24:41	-9.5631	3.336	3.319	3.327	9.982
2016/4/19 18:24:42	-9.5632	3.3325	3.3155	3.324	9.972
2016/4/19 18:24:43	-9.5631	3.3295	3.3125	3.3205	9.9625
2016/4/19 18:24:44	-9.5631	3.327	3.309	3.3175	9.9535
2016/4/19 18:24:45	-9.563	3.3685	3.3705	3.373	10.112
2016/4/19 18:24:46	0	3.465	3.4235	3.412	10.3005
2016/4/19 18:24:47	4.7896	3.4065	3.4175	3.417	10.241
2016/4/19 18:24:48	4.7893	3.4115	3.4225	3.422	10.256
2016/4/19 18:24:49	4.7895	3.415	3.427	3.4265	10.2685
2016/4/19 18:24:50	4.7892	3.419	3.431	3.4305	10.2805
2016/4/19 18:24:51	4.789	3.4225	3.4345	3.434	10.291
2016/4/19 18:24:52	4.7894	3.426	3.438	3.4375	10.3015
2016/4/19 18:24:53	4.7891	3.407	3.4095	3.411	10.2275
2016/4/19 18:24:54	0	3.404	3.4065	3.4085	10.219
2016/4/19 18:24:55	0	3.4035	3.406	3.408	10.2175
2016/4/19 18:24:56	0	3.4035	3.406	3.408	10.2175
2016/4/19 18:24:57	0	3.4035	3.406	3.408	10.2175
2016/4/19 18:24:58	0	3.404	3.4065	3.4085	10.219
2016/4/19 18:24:59	0	3.404	3.4065	3.4085	10.219
2016/4/19 18:25:00	0	3.4045	3.407	3.409	10.2205
2016/4/19 18:25:01	0	3.4045	3.407	3.409	10.2205
2016/4/19 18:25:02	0	3.4045	3.4075	3.409	10.221
2016/4/19 18:25:03	0	3.405	3.4075	3.4095	10.222
2016/4/19 18:25:04	0	3.405	3.408	3.4095	10.2225
2016/4/19 18:25:05	0	3.4055	3.408	3.41	10.2235
2016/4/19 18:25:06	0	3.4055	3.4085	3.41	10.224
2016/4/19 18:25:07	0	3.406	3.4085	3.4105	10.225
2016/4/19 18:25:08	0	3.406	3.409	3.4105	10.2255
2016/4/19 18:25:09	0	3.3835	3.3765	3.3805	10.1405
2016/4/19 18:25:10	-4.7819	3.3775	3.371	3.375	10.1235
2016/4/19 18:25:11	-4.782	3.3745	3.368	3.372	10.1145
2016/4/19 18:25:12	-4.782	3.372	3.365	3.37	10.107
2016/4/19 18:25:13	-4.7819	3.37	3.363	3.3675	10.1005
2016/4/19 18:25:14	-4.7819	3.368	3.3605	3.3655	10.094
2016/4/19 18:25:15	-4.7819	3.366	3.3585	3.3635	10.088
2016/4/19 18:25:16	-4.7819	3.3645	3.3565	3.3615	10.0825
2016/4/19 18:25:17	-4.7819	3.3625	3.355	3.3595	10.077
2016/4/19 18:25:18	-4.7819	3.361	3.353	3.358	10.072
2016/4/19 18:25:19	-4.7819	3.359	3.3515	3.356	10.0665
2016/4/19 18:25:20	-4.7818	3.3575	3.35	3.355	10.0625
2016/4/19 18:25:21	-4.7819	3.356	3.3485	3.353	10.0575
2016/4/19 18:25:22	-4.782	3.355	3.347	3.352	10.054
2016/4/19 18:25:23	-4.782	3.3535	3.3455	3.3505	10.0495
2016/4/19 18:25:24	-4.782	3.352	3.344	3.349	10.045
2016/4/19 18:25:25	-4.782	3.351	3.343	3.3475	10.0415
2016/4/19 18:25:26	-4.782	3.3495	3.3415	3.3465	10.0375
2016/4/19 18:25:27	-4.7819	3.3485	3.3405	3.345	10.034
2016/4/19 18:25:28	-4.782	3.3475	3.3395	3.344	10.031
2016/4/19 18:25:29	-4.782	3.346	3.338	3.343	10.027
2016/4/19 18:25:30	-4.7819	3.345	3.337	3.3415	10.0235
2016/4/19 18:25:31	-4.782	3.344	3.336	3.3405	10.0205
2016/4/19 18:25:32	-4.7819	3.343	3.335	3.3395	10.0175
2016/4/19 18:25:33	-4.7819	3.32	3.3025	3.3095	9.932
2016/4/19 18:25:34	-9.5632	3.315	3.297	3.3045	9.9165
2016/4/19 18:25:35	-9.5632	3.312	3.294	3.3015	9.9075
2016/4/19 18:25:36	-9.5632	3.309	3.2915	3.299	9.8995
2016/4/19 18:25:37	-9.5632	3.307	3.289	3.2965	9.8925
2016/4/19 18:25:38	-9.5632	3.3045	3.2865	3.2945	9.8855
2016/4/19 18:25:39	-9.5632	3.3025	3.2845	3.292	9.879
2016/4/19 18:25:40	-9.5632	3.3005	3.283	3.29	9.8735
2016/4/19 18:25:41	-9.5632	3.299	3.281	3.2885	9.8685
2016/4/19 18:25:42	-9.5632	3.297	3.2795	3.2865	9.863
2016/4/19 18:25:43	-9.5632	3.2955	3.2775	3.285	9.858
2016/4/19 18:25:44	-9.5631	3.294	3.276	3.2835	9.8535
2016/4/19 18:25:45	-9.5632	3.336	3.337	3.3395	10.0125
2016/4/19 18:25:46	0	3.406	3.3785	3.375	10.1595
2016/4/19 18:25:47	4.7899	3.371	3.381	3.38	10.132
2016/4/19 18:25:48	4.7897	3.374	3.3845	3.3835	10.142
2016/4/19 18:25:49	4.7897	3.377	3.3875	3.3865	10.151
2016/4/19 18:25:50	4.7896	3.3795	3.39	3.389	10.1585
2016/4/19 18:25:51	4.7896	3.382	3.3925	3.3915	10.166
2016/4/19 18:25:52	4.7895	3.3845	3.395	3.3935	10.173
2016/4/19 18:25:53	4.7893	3.3645	3.3655	3.3665	10.0965
2016/4/19 18:25:54	0	3.3625	3.3635	3.3645	10.0905
2016/4/19 18:25:55	0	3.362	3.363	3.3645	10.0895
2016/4/19 18:25:56	0	3.362	3.363	3.3645	10.0895
2016/4/19 18:25:57	0	3.362	3.3635	3.3645	10.09
2016/4/19 18:25:58	0	3.3625	3.3635	3.365	10.091
2016/4/19 18:25:59	0	3.3625	3.364	3.365	10.0915
2016/4/19 18:26:00	0	3.3625	3.364	3.365	10.0915
2016/4/19 18:26:01	0	3.363	3.3645	3.3655	10.093
2016/4/19 18:26:02	0	3.3635	3.3645	3.3655	10.0935
2016/4/19 18:26:03	0	3.3635	3.365	3.366	10.0945
2016/4/19 18:26:04	0	3.364	3.365	3.366	10.095
2016/4/19 18:26:05	0	3.364	3.365	3.3665	10.0955
2016/4/19 18:26:06	0	3.364	3.3655	3.3665	10.096
2016/4/19 18:26:07	0	3.3645	3.3655	3.367	10.097
2016/4/19 18:26:08	0	3.3645	3.366	3.367	10.0975
2016/4/19 18:26:09	0	3.3425	3.334	3.338	10.0145
2016/4/19 18:26:10	-4.7821	3.3385	3.3305	3.3345	10.0035
2016/4/19 18:26:11	-4.7821	3.337	3.3285	3.3325	9.998
2016/4/19 18:26:12	-4.782	3.3355	3.327	3.331	9.9935
2016/4/19 18:26:13	-4.7822	3.334	3.326	3.3295	9.9895
2016/4/19 18:26:14	-4.7821	3.3325	3.325	3.3285	9.986
2016/4/19 18:26:15	-4.7821	3.3315	3.3235	3.3275	9.9825
2016/4/19 18:26:16	-4.7821	3.3305	3.3225	3.327	9.98
2016/4/19 18:26:17	-4.7821	3.3295	3.3215	3.326	9.977
2016/4/19 18:26:18	-4.7822	3.3285	3.3205	3.325	9.974
2016/4/19 18:26:19	-4.7822	3.328	3.3195	3.324	9.9715
2016/4/19 18:26:20	-4.7821	3.327	3.319	3.323	9.969
2016/4/19 18:26:21	-4.7821	3.3265	3.318	3.322	9.9665
2016/4/19 18:26:22	-4.7821	3.326	3.3175	3.3215	9.965
2016/4/19 18:26:23	-4.7821	3.325	3.3165	3.3205	9.962
2016/4/19 18:26:24	-4.7821	3.3245	3.3155	3.32	9.96
2016/4/19 18:26:25	-4.7821	3.3235	3.315	3.3195	9.958
2016/4/19 18:26:26	-4.7822	3.323	3.3145	3.3185	9.956
2016/4/19 18:26:27	-4.7821	3.322	3.3135	3.318	9.9535
2016/4/19 18:26:28	-4.7822	3.3215	3.313	3.3175	9.952
2016/4/19 18:26:29	-4.7822	3.321	3.3125	3.3165	9.95
2016/4/19 18:26:30	-4.7822	3.3205	3.3115	3.316	9.948
2016/4/19 18:26:31	-4.7821	3.32	3.311	3.3155	9.9465
2016/4/19 18:26:32	-4.7821	3.319	3.3105	3.315	9.9445
2016/4/19 18:26:33	-4.7821	3.2965	3.2785	3.2855	9.8605
2016/4/19 18:26:34	-9.5634	3.2925	3.275	3.282	9.8495
2016/4/19 18:26:35	-9.5633	3.2905	3.2725	3.28	9.843
2016/4/19 18:26:36	-9.5633	3.2885	3.2705	3.278	9.837
2016/4/19 18:26:37	-9.5633	3.287	3.269	3.2765	9.8325
2016/4/19 18:26:38	-9.5633	3.285	3.2675	3.275	9.8275
2016/4/19 18:26:39	-9.5633	3.2835	3.266	3.2735	9.823
2016/4/19 18:26:40	-9.5633	3.283	3.2645	3.272	9.8195
2016/4/19 18:26:41	-9.5633	3.2815	3.263	3.271	9.8155
2016/4/19 18:26:42	-9.5633	3.2805	3.262	3.2695	9.812
2016/4/19 18:26:43	-9.5633	3.2795	3.261	3.2685	9.809
2016/4/19 18:26:44	-9.5633	3.2785	3.26	3.2675	9.806
2016/4/19 18:26:45	-9.5633	3.3205	3.321	3.3235	9.965
2016/4/19 18:26:46	0	3.3745	3.361	3.358	10.0935
2016/4/19 18:26:47	4.7898	3.3535	3.3635	3.3625	10.0795
2016/4/19 18:26:48	4.7891	3.357	3.367	3.3655	10.0895
2016/4/19 18:26:49	4.7893	3.3595	3.3695	3.368	10.097
2016/4/19 18:26:50	4.7893	3.362	3.3715	3.3705	10.104
2016/4/19 18:26:51	4.7892	3.364	3.3735	3.372	10.1095
2016/4/19 18:26:52	4.789	3.366	3.3755	3.3735	10.115
2016/4/19 18:26:53	4.7891	3.3455	3.346	3.3465	10.038
2016/4/19 18:26:54	0	3.3435	3.344	3.345	10.0325
2016/4/19 18:26:55	0	3.3435	3.344	3.345	10.0325
2016/4/19 18:26:56	0	3.3435	3.344	3.345	10.0325
2016/4/19 18:26:57	0	3.3435	3.344	3.345	10.0325
2016/4/19 18:26:58	0	3.3435	3.3445	3.3455	10.0335
2016/4/19 18:26:59	0	3.344	3.3445	3.3455	10.034
2016/4/19 18:27:00	0	3.344	3.345	3.346	10.035
2016/4/19 18:27:01	0	3.3445	3.345	3.346	10.0355
2016/4/19 18:27:02	0	3.3445	3.3455	3.346	10.036
2016/4/19 18:27:03	0	3.3445	3.3455	3.3465	10.0365
2016/4/19 18:27:04	0	3.345	3.3455	3.3465	10.037
2016/4/19 18:27:05	0	3.345	3.346	3.347	10.038
2016/4/19 18:27:06	0	3.3455	3.3465	3.347	10.039
2016/4/19 18:27:07	0	3.3455	3.3465	3.347	10.039
2016/4/19 18:27:08	0	3.346	3.3465	3.3475	10.04
2016/4/19 18:27:09	0	3.3245	3.316	3.3195	9.96
2016/4/19 18:27:10	-4.7822	3.321	3.3125	3.3165	9.95
2016/4/19 18:27:11	-4.7822	3.3195	3.311	3.315	9.9455
2016/4/19 18:27:12	-4.7822	3.3185	3.31	3.3135	9.942
2016/4/19 18:27:13	-4.7822	3.3175	3.3085	3.3125	9.9385
2016/4/19 18:27:14	-4.7822	3.3165	3.3075	3.3115	9.9355
2016/4/19 18:27:15	-4.7822	3.3155	3.307	3.311	9.9335
2016/4/19 18:27:16	-4.7822	3.315	3.306	3.31	9.931
2016/4/19 18:27:17	-4.7823	3.314	3.3055	3.3095	9.929
2016/4/19 18:27:18	-4.7822	3.3135	3.3045	3.3085	9.9265
2016/4/19 18:27:19	-4.7822	3.313	3.304	3.308	9.925
2016/4/19 18:27:20	-4.7822	3.312	3.3035	3.3075	9.923
2016/4/19 18:27:21	-4.7822	3.3115	3.3025	3.307	9.921
2016/4/19 18:27:22	-4.7822	3.311	3.302	3.306	9.919
2016/4/19 18:27:23	-4.7822	3.3105	3.3015	3.3055	9.9175
2016/4/19 18:27:24	-4.7822	3.31	3.301	3.305	9.916
2016/4/19 18:27:25	-4.7822	3.3095	3.3005	3.3045	9.9145
2016/4/19 18:27:26	-4.7822	3.309	3.3	3.304	9.913
2016/4/19 18:27:27	-4.7822	3.3085	3.2995	3.3035	9.9115
2016/4/19 18:27:28	-4.7822	3.308	3.299	3.303	9.91
2016/4/19 18:27:29	-4.7822	3.3075	3.2985	3.303	9.909
2016/4/19 18:27:30	-4.7822	3.307	3.298	3.3025	9.9075
2016/4/19 18:27:31	-4.7823	3.3065	3.298	3.302	9.9065
2016/4/19 18:27:32	-4.7823	3.3065	3.2975	3.3015	9.9055
2016/4/19 18:27:33	-4.7823	3.306	3.297	3.301	9.904
2016/4/19 18:27:34	-4.7823	3.3055	3.2965	3.301	9.903
2016/4/19 18:27:35	-4.7822	3.305	3.296	3.3005	9.9015
2016/4/19 18:27:36	-4.7822	3.3045	3.296	3.3	9.9005
2016/4/19 18:27:37	-4.7822	3.3045	3.2955	3.2995	9.8995
2016/4/19 18:27:38	-4.7823	3.304	3.295	3.2995	9.8985
2016/4/19 18:27:39	-4.7823	3.3035	3.2945	3.299	9.897
2016/4/19 18:27:40	-4.7822	3.3035	3.2945	3.2985	9.8965
2016/4/19 18:27:41	-4.7822	3.303	3.294	3.2985	9.8955
2016/4/19 18:27:42	-4.7823	3.3025	3.2935	3.298	9.894
2016/4/19 18:27:43	-4.7823	3.3025	3.2935	3.2975	9.8935
2016/4/19 18:27:44	-4.7823	3.302	3.293	3.2975	9.8925
2016/4/19 18:27:45	-4.7823	3.157	3.0835	3.108	9.3485
2016/4/19 18:27:46	-38.253	3.138	3.065	3.0915	9.2945
2016/4/19 18:27:47	-38.253	3.1295	3.057	3.083	9.2695
2016/4/19 18:27:48	-38.253	3.123	3.0505	3.077	9.2505
2016/4/19 18:27:49	-38.253	3.1175	3.0445	3.0715	9.2335
2016/4/19 18:27:50	-38.253	3.1125	3.04	3.067	9.2195
2016/4/19 18:27:51	-38.252	3.1085	3.036	3.064	9.2085
2016/4/19 18:27:52	-38.252	3.1055	3.032	3.0605	9.198
2016/4/19 18:27:53	-38.252	3.1605	3.1145	3.134	9.409
2016/4/19 18:27:54	-23.907	3.164	3.118	3.1365	9.4185
2016/4/19 18:27:55	-23.907	3.164	3.118	3.1365	9.4185
2016/4/19 18:27:56	-23.907	3.1635	3.1175	3.136	9.417
2016/4/19 18:27:57	-23.907	3.163	3.117	3.1355	9.4155
2016/4/19 18:27:58	-23.907	3.162	3.116	3.135	9.413
2016/4/19 18:27:59	-23.907	3.1615	3.1155	3.134	9.411
2016/4/19 18:28:00	-23.907	3.1605	3.1145	3.133	9.408
2016/4/19 18:28:01	-23.907	3.1595	3.1135	3.1325	9.4055
2016/4/19 18:28:02	-23.907	3.159	3.113	3.1315	9.4035
2016/4/19 18:28:03	-23.907	3.1585	3.112	3.131	9.4015
2016/4/19 18:28:04	-23.907	3.1575	3.1115	3.1305	9.3995
2016/4/19 18:28:05	-23.907	3.157	3.111	3.1295	9.3975
2016/4/19 18:28:06	-23.907	3.156	3.11	3.129	9.395
2016/4/19 18:28:07	-23.907	3.1555	3.1095	3.1285	9.3935
2016/4/19 18:28:08	-23.907	3.155	3.109	3.128	9.392
2016/4/19 18:28:09	-23.907	3.1545	3.1085	3.127	9.39
2016/4/19 18:28:10	-23.907	3.154	3.108	3.1265	9.3885
2016/4/19 18:28:11	-23.907	3.1535	3.108	3.126	9.3875
2016/4/19 18:28:12	-23.907	3.153	3.1075	3.1255	9.386
2016/4/19 18:28:13	-23.907	3.1525	3.107	3.1255	9.385
2016/4/19 18:28:14	-23.907	3.152	3.1065	3.125	9.3835
2016/4/19 18:28:15	-23.907	3.152	3.106	3.1245	9.3825
2016/4/19 18:28:16	-23.907	3.1515	3.1055	3.124	9.381
2016/4/19 18:28:17	-23.907	3.2535	3.253	3.2575	9.764
2016/4/19 18:28:18	0	3.3115	3.327	3.3245	9.963
2016/4/19 18:28:19	9.5696	3.319	3.3365	3.3335	9.989
2016/4/19 18:28:20	9.5689	3.3255	3.343	3.3395	10.008
2016/4/19 18:28:21	9.5691	3.3305	3.348	3.3445	10.023
2016/4/19 18:28:22	9.5687	3.3345	3.3525	3.349	10.036
2016/4/19 18:28:23	9.569	3.3385	3.3565	3.3525	10.0475
2016/4/19 18:28:24	9.5688	3.342	3.36	3.356	10.058
2016/4/19 18:28:25	9.569	3.2625	3.2435	3.2505	9.7565
2016/4/19 18:28:26	-9.5635	3.2545	3.2365	3.2435	9.7345
2016/4/19 18:28:27	-9.5636	3.2525	3.2345	3.2415	9.7285
2016/4/19 18:28:28	-9.5636	3.2515	3.2335	3.24	9.725
2016/4/19 18:28:29	-9.5636	3.2505	3.2325	3.2395	9.7225
2016/4/19 18:28:30	-9.5636	3.25	3.232	3.2395	9.7215
2016/4/19 18:28:31	-9.5636	3.2495	3.2315	3.239	9.72
2016/4/19 18:28:32	-9.5636	3.249	3.2315	3.2385	9.719
2016/4/19 18:28:33	-9.5636	3.249	3.231	3.2385	9.7185
2016/4/19 18:28:34	-9.5636	3.2485	3.231	3.238	9.7175
2016/4/19 18:28:35	-9.5636	3.2485	3.2305	3.238	9.717
2016/4/19 18:28:36	-9.5636	3.2485	3.2305	3.238	9.717
2016/4/19 18:28:37	-9.5636	3.2485	3.2305	3.238	9.717
2016/4/19 18:28:38	-9.5637	3.248	3.2305	3.238	9.7165
2016/4/19 18:28:39	-9.5636	3.248	3.2305	3.2375	9.716
2016/4/19 18:28:40	-9.5636	3.248	3.2305	3.2375	9.716
2016/4/19 18:28:41	-9.5637	3.248	3.2305	3.2375	9.716
2016/4/19 18:28:42	-9.5637	3.248	3.23	3.2375	9.7155
2016/4/19 18:28:43	-9.5637	3.248	3.23	3.2375	9.7155
2016/4/19 18:28:44	-9.5637	3.248	3.2305	3.2375	9.716
2016/4/19 18:28:45	-9.5637	3.248	3.23	3.2375	9.7155
2016/4/19 18:28:46	-9.5637	3.248	3.23	3.2375	9.7155
2016/4/19 18:28:47	-9.5636	3.248	3.23	3.2375	9.7155
2016/4/19 18:28:48	-9.5637	3.248	3.23	3.2375	9.7155
2016/4/19 18:28:49	-9.5636	3.248	3.23	3.2375	9.7155
2016/4/19 18:28:50	-9.5637	3.248	3.23	3.2375	9.7155
2016/4/19 18:28:51	-9.5637	3.248	3.23	3.2375	9.7155
2016/4/19 18:28:52	-9.5637	3.248	3.23	3.2375	9.7155
2016/4/19 18:28:53	-9.5637	3.248	3.23	3.2375	9.7155
2016/4/19 18:28:54	-9.5637	3.248	3.23	3.2375	9.7155
2016/4/19 18:28:55	-9.5637	3.248	3.23	3.2375	9.7155
2016/4/19 18:28:56	-9.5637	3.248	3.23	3.2375	9.7155
2016/4/19 18:28:57	-9.5637	3.289	3.289	3.291	9.869
2016/4/19 18:28:58	0	3.428	3.42	3.406	10.254
2016/4/19 18:28:59	19.131	3.391	3.427	3.4165	10.2345
2016/4/19 18:29:00	19.131	3.3975	3.4335	3.423	10.254
2016/4/19 18:29:01	19.131	3.403	3.4385	3.428	10.2695
2016/4/19 18:29:02	19.13	3.407	3.443	3.432	10.282
2016/4/19 18:29:03	19.131	3.411	3.447	3.4355	10.2935
2016/4/19 18:29:04	19.131	3.4145	3.45	3.439	10.3035
2016/4/19 18:29:05	19.131	3.3365	3.336	3.3355	10.008
2016/4/19 18:29:06	0	3.329	3.3295	3.329	9.9875
2016/4/19 18:29:07	0	3.3275	3.3275	3.3275	9.9825
2016/4/19 18:29:08	0	3.327	3.327	3.327	9.981
2016/4/19 18:29:09	0	3.326	3.3265	3.3265	9.979
2016/4/19 18:29:10	0	3.3255	3.326	3.326	9.9775
2016/4/19 18:29:11	0	3.3255	3.326	3.326	9.9775
2016/4/19 18:29:12	0	3.3255	3.3255	3.326	9.977
2016/4/19 18:29:13	0	3.325	3.3255	3.326	9.9765
2016/4/19 18:29:14	0	3.325	3.3255	3.326	9.9765
2016/4/19 18:29:15	0	3.325	3.3255	3.326	9.9765
2016/4/19 18:29:16	0	3.3255	3.3255	3.326	9.977
2016/4/19 18:29:17	0	3.3255	3.3255	3.326	9.977
2016/4/19 18:29:18	0	3.3255	3.326	3.326	9.9775
2016/4/19 18:29:19	0	3.3255	3.326	3.326	9.9775
2016/4/19 18:29:20	0	3.3255	3.326	3.3265	9.978
2016/4/19 18:29:21	0	3.3255	3.326	3.3265	9.978
2016/4/19 18:29:22	0	3.3255	3.326	3.3265	9.978
2016/4/19 18:29:23	0	3.326	3.3265	3.3265	9.979
2016/4/19 18:29:24	0	3.326	3.3265	3.327	9.9795
2016/4/19 18:29:25	0	3.326	3.3265	3.327	9.9795
2016/4/19 18:29:26	0	3.326	3.3265	3.327	9.9795
2016/4/19 18:29:27	0	3.3265	3.327	3.327	9.9805
2016/4/19 18:29:28	0	3.3265	3.327	3.327	9.9805
2016/4/19 18:29:29	0	3.3265	3.327	3.327	9.9805
2016/4/19 18:29:30	0	3.3265	3.327	3.327	9.9805
2016/4/19 18:29:31	0	3.3265	3.327	3.327	9.9805
2016/4/19 18:29:32	0	3.327	3.327	3.327	9.981
2016/4/19 18:29:33	0	3.327	3.327	3.3275	9.9815
2016/4/19 18:29:34	0	3.327	3.327	3.3275	9.9815
2016/4/19 18:29:35	0	3.327	3.327	3.3275	9.9815
2016/4/19 18:29:36	0	3.327	3.327	3.3275	9.9815
2016/4/19 18:29:37	0	3.327	3.3275	3.3275	9.982
2016/4/19 18:29:38	0	3.327	3.3275	3.328	9.9825
2016/4/19 18:29:39	0	3.327	3.3275	3.328	9.9825
2016/4/19 18:29:40	0	3.3275	3.3275	3.328	9.983
2016/4/19 18:29:41	0	3.3275	3.328	3.328	9.9835
2016/4/19 18:29:42	0	3.3275	3.328	3.3285	9.984
2016/4/19 18:29:43	0	3.3275	3.328	3.3285	9.984
2016/4/19 18:29:44	0	3.3275	3.328	3.3285	9.984
2016/4/19 18:29:45	0	3.3275	3.328	3.3285	9.984
2016/4/19 18:29:46	0	3.328	3.328	3.3285	9.9845
2016/4/19 18:29:47	0	3.328	3.3285	3.329	9.9855
2016/4/19 18:29:48	0	3.328	3.3285	3.329	9.9855
2016/4/19 18:29:49	0	3.328	3.3285	3.329	9.9855
2016/4/19 18:29:50	0	3.3285	3.3285	3.329	9.986
2016/4/19 18:29:51	0	3.3285	3.3285	3.329	9.986
2016/4/19 18:29:52	0	3.3285	3.329	3.3295	9.987
2016/4/19 18:29:53	0	3.3285	3.329	3.3295	9.987
2016/4/19 18:29:54	0	3.3285	3.329	3.3295	9.987
2016/4/19 18:29:55	0	3.3285	3.329	3.3295	9.987
2016/4/19 18:29:56	0	3.3285	3.329	3.3295	9.987
2016/4/19 18:29:57	0	3.3285	3.329	3.3295	9.987
2016/4/19 18:29:58	0	3.329	3.3295	3.33	9.9885
2016/4/19 18:29:59	0	3.329	3.3295	3.33	9.9885
2016/4/19 18:30:00	0	3.329	3.3295	3.33	9.9885
2016/4/19 18:30:01	0	3.329	3.3295	3.33	9.9885
2016/4/19 18:30:02	0	3.329	3.3295	3.33	9.9885
2016/4/19 18:30:03	0	3.329	3.3295	3.33	9.9885
2016/4/19 18:30:04	0	3.3295	3.3295	3.33	9.989
2016/4/19 18:30:05	0	3.309	3.3	3.3035	9.9125
2016/4/19 18:30:06	-4.7829	3.306	3.2975	3.3005	9.904
2016/4/19 18:30:07	-4.7829	3.3045	3.296	3.2995	9.9
2016/4/19 18:30:08	-4.783	3.3035	3.295	3.298	9.8965
2016/4/19 18:30:09	-4.7829	3.3025	3.294	3.2975	9.894
2016/4/19 18:30:10	-4.7829	3.302	3.293	3.2965	9.8915
2016/4/19 18:30:11	-4.7829	3.301	3.2925	3.296	9.8895
2016/4/19 18:30:12	-4.7829	3.3005	3.292	3.2955	9.888
2016/4/19 18:30:13	-4.7829	3.3	3.291	3.295	9.886
2016/4/19 18:30:14	-4.7829	3.2995	3.2905	3.2945	9.8845
2016/4/19 18:30:15	-4.7829	3.299	3.29	3.294	9.883
2016/4/19 18:30:16	-4.7829	3.2985	3.2895	3.2935	9.8815
2016/4/19 18:30:17	-4.7829	3.298	3.289	3.293	9.88
2016/4/19 18:30:18	-4.7829	3.2975	3.2885	3.2925	9.8785
2016/4/19 18:30:19	-4.7829	3.297	3.2885	3.292	9.8775
2016/4/19 18:30:20	-4.783	3.2965	3.288	3.2915	9.876
2016/4/19 18:30:21	-4.7829	3.296	3.2875	3.2915	9.875
2016/4/19 18:30:22	-4.7829	3.296	3.287	3.291	9.874
2016/4/19 18:30:23	-4.7829	3.2955	3.287	3.2905	9.873
2016/4/19 18:30:24	-4.7829	3.2955	3.2865	3.2905	9.8725
2016/4/19 18:30:25	-4.7828	3.295	3.2865	3.29	9.8715
2016/4/19 18:30:26	-4.7829	3.2945	3.286	3.29	9.8705
2016/4/19 18:30:27	-4.7828	3.2945	3.2855	3.2895	9.8695
2016/4/19 18:30:28	-4.7829	3.294	3.2855	3.2895	9.869
2016/4/19 18:30:29	-4.7829	3.294	3.285	3.289	9.868
2016/4/19 18:30:30	-4.7829	3.2935	3.285	3.289	9.8675
2016/4/19 18:30:31	-4.7829	3.2935	3.2845	3.2885	9.8665
2016/4/19 18:30:32	-4.783	3.2935	3.2845	3.2885	9.8665
2016/4/19 18:30:33	-4.783	3.273	3.255	3.2615	9.7895
2016/4/19 18:30:34	-9.5641	3.2695	3.2515	3.2585	9.7795
2016/4/19 18:30:35	-9.564	3.268	3.25	3.257	9.775
2016/4/19 18:30:36	-9.564	3.2665	3.2485	3.2555	9.7705
2016/4/19 18:30:37	-9.564	3.2655	3.2475	3.2545	9.7675
2016/4/19 18:30:38	-9.564	3.2645	3.2465	3.2535	9.7645
2016/4/19 18:30:39	-9.564	3.2635	3.2455	3.2525	9.7615
2016/4/19 18:30:40	-9.5641	3.2625	3.245	3.252	9.7595
2016/4/19 18:30:41	-9.564	3.262	3.244	3.251	9.757
2016/4/19 18:30:42	-9.564	3.261	3.2435	3.2505	9.755
2016/4/19 18:30:43	-9.564	3.2605	3.2425	3.2495	9.7525
2016/4/19 18:30:44	-9.5639	3.26	3.242	3.249	9.751
2016/4/19 18:30:45	-9.564	3.3005	3.301	3.303	9.9045
2016/4/19 18:30:46	0	3.353	3.339	3.336	10.028
2016/4/19 18:30:47	4.7899	3.3325	3.3415	3.34	10.014
2016/4/19 18:30:48	4.7894	3.3355	3.345	3.343	10.0235
2016/4/19 18:30:49	4.7893	3.338	3.3475	3.3455	10.031
2016/4/19 18:30:50	4.7894	3.3405	3.3495	3.3475	10.0375
2016/4/19 18:30:51	4.7892	3.342	3.3515	3.3495	10.043
2016/4/19 18:30:52	4.7893	3.344	3.353	3.351	10.048
2016/4/19 18:30:53	4.789	3.325	3.325	3.3255	9.9755
2016/4/19 18:30:54	0	3.323	3.3235	3.324	9.9705
2016/4/19 18:30:55	0	3.323	3.323	3.324	9.97
2016/4/19 18:30:56	0	3.323	3.3235	3.324	9.9705
2016/4/19 18:30:57	0	3.3235	3.3235	3.324	9.971
2016/4/19 18:30:58	0	3.3235	3.324	3.3245	9.972
2016/4/19 18:30:59	0	3.324	3.324	3.3245	9.9725
2016/4/19 18:31:00	0	3.324	3.3245	3.325	9.9735
2016/4/19 18:31:01	0	3.3245	3.3245	3.325	9.974
2016/4/19 18:31:02	0	3.3245	3.325	3.3255	9.975
2016/4/19 18:31:03	0	3.325	3.325	3.3255	9.9755
2016/4/19 18:31:04	0	3.325	3.3255	3.326	9.9765
2016/4/19 18:31:05	0	3.3255	3.3255	3.326	9.977
2016/4/19 18:31:06	0	3.3255	3.326	3.3265	9.978
2016/4/19 18:31:07	0	3.3255	3.326	3.3265	9.978
2016/4/19 18:31:08	0	3.326	3.3265	3.327	9.9795
2016/4/19 18:31:09	0	3.3055	3.2965	3.2995	9.9015
2016/4/19 18:31:10	-4.783	3.3025	3.2935	3.297	9.893
2016/4/19 18:31:11	-4.7829	3.301	3.292	3.2955	9.8885
2016/4/19 18:31:12	-4.7829	3.3	3.291	3.2945	9.8855
2016/4/19 18:31:13	-4.783	3.299	3.2905	3.294	9.8835
2016/4/19 18:31:14	-4.7829	3.2985	3.2895	3.293	9.881
2016/4/19 18:31:15	-4.7829	3.298	3.289	3.2925	9.8795
2016/4/19 18:31:16	-4.7829	3.2975	3.2885	3.292	9.878
2016/4/19 18:31:17	-4.7829	3.2965	3.288	3.2915	9.876
2016/4/19 18:31:18	-4.783	3.2965	3.2875	3.291	9.875
2016/4/19 18:31:19	-4.7829	3.296	3.287	3.2905	9.8735
2016/4/19 18:31:20	-4.7829	3.2955	3.2865	3.2905	9.8725
2016/4/19 18:31:21	-4.7829	3.295	3.2865	3.29	9.8715
2016/4/19 18:31:22	-4.783	3.2945	3.286	3.2895	9.87
2016/4/19 18:31:23	-4.7829	3.2945	3.2855	3.2895	9.8695
2016/4/19 18:31:24	-4.7829	3.294	3.2855	3.289	9.8685
2016/4/19 18:31:25	-4.7829	3.2935	3.285	3.2885	9.867
2016/4/19 18:31:26	-4.7829	3.2935	3.2845	3.2885	9.8665
2016/4/19 18:31:27	-4.783	3.293	3.2845	3.288	9.8655
2016/4/19 18:31:28	-4.7829	3.293	3.284	3.288	9.865
2016/4/19 18:31:29	-4.783	3.2925	3.284	3.2875	9.864
2016/4/19 18:31:30	-4.783	3.2925	3.2835	3.2875	9.8635
2016/4/19 18:31:31	-4.7829	3.2925	3.2835	3.287	9.863
2016/4/19 18:31:32	-4.7829	3.292	3.2835	3.287	9.8625
2016/4/19 18:31:33	-4.7829	3.2715	3.2535	3.26	9.785
2016/4/19 18:31:34	-9.564	3.268	3.2505	3.257	9.7755
2016/4/19 18:31:35	-9.564	3.2665	3.249	3.2555	9.771
2016/4/19 18:31:36	-9.564	3.2655	3.2475	3.254	9.767
2016/4/19 18:31:37	-9.564	3.264	3.2465	3.253	9.7635
2016/4/19 18:31:38	-9.564	3.263	3.2455	3.252	9.7605
2016/4/19 18:31:39	-9.564	3.2625	3.2445	3.2515	9.7585
2016/4/19 18:31:40	-9.5639	3.2615	3.2435	3.2505	9.7555
2016/4/19 18:31:41	-9.564	3.2605	3.2425	3.2495	9.7525
2016/4/19 18:31:42	-9.5639	3.26	3.242	3.249	9.751
2016/4/19 18:31:43	-9.5639	3.2595	3.2415	3.2485	9.7495
2016/4/19 18:31:44	-9.5639	3.2585	3.241	3.248	9.7475
2016/4/19 18:31:45	-9.5639	3.2995	3.3	3.3015	9.901
2016/4/19 18:31:46	0	3.354	3.338	3.3345	10.0265
2016/4/19 18:31:47	4.7901	3.3315	3.3405	3.339	10.011
2016/4/19 18:31:48	4.7897	3.3345	3.344	3.342	10.0205
2016/4/19 18:31:49	4.7894	3.337	3.3465	3.3445	10.028
2016/4/19 18:31:50	4.7896	3.3395	3.3485	3.3465	10.0345
2016/4/19 18:31:51	4.7897	3.3415	3.3505	3.3485	10.0405
2016/4/19 18:31:52	4.7895	3.343	3.3525	3.35	10.0455
2016/4/19 18:31:53	4.7894	3.324	3.324	3.3245	9.9725
2016/4/19 18:31:54	0	3.3225	3.3225	3.323	9.968
2016/4/19 18:31:55	0	3.322	3.3225	3.323	9.9675
2016/4/19 18:31:56	0	3.3225	3.3225	3.323	9.968
2016/4/19 18:31:57	0	3.3225	3.323	3.3235	9.969
2016/4/19 18:31:58	0	3.323	3.323	3.3235	9.9695
2016/4/19 18:31:59	0	3.323	3.3235	3.324	9.9705
2016/4/19 18:32:00	0	3.3235	3.3235	3.324	9.971
2016/4/19 18:32:01	0	3.3235	3.324	3.3245	9.972
2016/4/19 18:32:02	0	3.324	3.324	3.3245	9.9725
2016/4/19 18:32:03	0	3.324	3.3245	3.325	9.9735
2016/4/19 18:32:04	0	3.3245	3.3245	3.325	9.974
2016/4/19 18:32:05	0	3.3245	3.325	3.3255	9.975
2016/4/19 18:32:06	0	3.325	3.325	3.3255	9.9755
2016/4/19 18:32:07	0	3.325	3.3255	3.326	9.9765
2016/4/19 18:32:08	0	3.3255	3.3255	3.326	9.977
2016/4/19 18:32:09	0	3.305	3.296	3.299	9.9
2016/4/19 18:32:10	-4.783	3.3015	3.293	3.296	9.8905
2016/4/19 18:32:11	-4.783	3.3	3.2915	3.295	9.8865
2016/4/19 18:32:12	-4.7829	3.299	3.2905	3.294	9.8835
2016/4/19 18:32:13	-4.7829	3.2985	3.2895	3.293	9.881
2016/4/19 18:32:14	-4.783	3.298	3.289	3.2925	9.8795
2016/4/19 18:32:15	-4.783	3.297	3.2885	3.292	9.8775
2016/4/19 18:32:16	-4.783	3.2965	3.288	3.2915	9.876
2016/4/19 18:32:17	-4.7829	3.296	3.2875	3.291	9.8745
2016/4/19 18:32:18	-4.783	3.2955	3.287	3.2905	9.873
2016/4/19 18:32:19	-4.7829	3.295	3.2865	3.29	9.8715
2016/4/19 18:32:20	-4.7829	3.2945	3.286	3.2895	9.87
2016/4/19 18:32:21	-4.7829	3.2945	3.2855	3.289	9.869
2016/4/19 18:32:22	-4.7829	3.294	3.285	3.289	9.868
2016/4/19 18:32:23	-4.783	3.2935	3.285	3.2885	9.867
2016/4/19 18:32:24	-4.7829	3.2935	3.2845	3.288	9.866
2016/4/19 18:32:25	-4.783	3.293	3.2845	3.288	9.8655
2016/4/19 18:32:26	-4.783	3.2925	3.284	3.2875	9.864
2016/4/19 18:32:27	-4.7829	3.2925	3.2835	3.2875	9.8635
2016/4/19 18:32:28	-4.7829	3.292	3.2835	3.287	9.8625
2016/4/19 18:32:29	-4.7829	3.292	3.2835	3.287	9.8625
2016/4/19 18:32:30	-4.783	3.292	3.2835	3.2865	9.862
2016/4/19 18:32:31	-4.7829	3.2915	3.283	3.2865	9.861
2016/4/19 18:32:32	-4.7829	3.2915	3.283	3.2865	9.861
2016/4/19 18:32:33	-4.783	3.271	3.253	3.2595	9.7835
2016/4/19 18:32:34	-9.5641	3.2675	3.2495	3.2565	9.7735
2016/4/19 18:32:35	-9.5641	3.266	3.248	3.2545	9.7685
2016/4/19 18:32:36	-9.5641	3.2645	3.2465	3.2535	9.7645
2016/4/19 18:32:37	-9.564	3.2635	3.2455	3.252	9.761
2016/4/19 18:32:38	-9.564	3.2625	3.2445	3.251	9.758
2016/4/19 18:32:39	-9.5641	3.2615	3.2435	3.2505	9.7555
2016/4/19 18:32:40	-9.564	3.2605	3.2425	3.2495	9.7525
2016/4/19 18:32:41	-9.564	3.26	3.242	3.249	9.751
2016/4/19 18:32:42	-9.564	3.259	3.241	3.248	9.748
2016/4/19 18:32:43	-9.564	3.2585	3.2405	3.2475	9.7465
2016/4/19 18:32:44	-9.564	3.258	3.24	3.247	9.745
2016/4/19 18:32:45	-9.564	3.2985	3.299	3.3005	9.898
2016/4/19 18:32:46	0	3.362	3.3375	3.334	10.0335
2016/4/19 18:32:47	4.7901	3.3305	3.34	3.338	10.0085
2016/4/19 18:32:48	4.7897	3.334	3.343	3.3415	10.0185
2016/4/19 18:32:49	4.7896	3.3365	3.3455	3.344	10.026
2016/4/19 18:32:50	4.7894	3.339	3.348	3.346	10.033
2016/4/19 18:32:51	4.7894	3.3405	3.35	3.348	10.0385
2016/4/19 18:32:52	4.7896	3.3425	3.3515	3.3495	10.0435
2016/4/19 18:32:53	4.7896	3.3235	3.3235	3.324	9.971
2016/4/19 18:32:54	0	3.322	3.322	3.3225	9.9665
2016/4/19 18:32:55	0	3.3215	3.322	3.3225	9.966
2016/4/19 18:32:56	0	3.322	3.322	3.3225	9.9665
2016/4/19 18:32:57	0	3.322	3.322	3.3225	9.9665
2016/4/19 18:32:58	0	3.3225	3.3225	3.323	9.968
2016/4/19 18:32:59	0	3.3225	3.3225	3.323	9.968
2016/4/19 18:33:00	0	3.323	3.323	3.3235	9.9695
2016/4/19 18:33:01	0	3.323	3.3235	3.324	9.9705
2016/4/19 18:33:02	0	3.3235	3.3235	3.324	9.971
2016/4/19 18:33:03	0	3.3235	3.324	3.3245	9.972
2016/4/19 18:33:04	0	3.324	3.324	3.3245	9.9725
2016/4/19 18:33:05	0	3.324	3.3245	3.325	9.9735
2016/4/19 18:33:06	0	3.3245	3.3245	3.325	9.974
2016/4/19 18:33:07	0	3.3245	3.325	3.3255	9.975
2016/4/19 18:33:08	0	3.325	3.325	3.3255	9.9755
2016/4/19 18:33:09	0	3.3045	3.2955	3.2985	9.8985
2016/4/19 18:33:10	-4.783	3.301	3.2925	3.2955	9.889
2016/4/19 18:33:11	-4.783	3.3	3.291	3.2945	9.8855
2016/4/19 18:33:12	-4.783	3.2985	3.29	3.2935	9.882
2016/4/19 18:33:13	-4.783	3.298	3.289	3.2925	9.8795
2016/4/19 18:33:14	-4.783	3.297	3.2885	3.292	9.8775
2016/4/19 18:33:15	-4.783	3.2965	3.288	3.2915	9.876
2016/4/19 18:33:16	-4.783	3.296	3.287	3.291	9.874
2016/4/19 18:33:17	-4.7831	3.2955	3.2865	3.2905	9.8725
2016/4/19 18:33:18	-4.783	3.295	3.286	3.29	9.871
2016/4/19 18:33:19	-4.7829	3.2945	3.2855	3.2895	9.8695
2016/4/19 18:33:20	-4.783	3.294	3.2855	3.289	9.8685
2016/4/19 18:33:21	-4.783	3.294	3.285	3.2885	9.8675
2016/4/19 18:33:22	-4.783	3.2935	3.2845	3.2885	9.8665
2016/4/19 18:33:23	-4.783	3.293	3.2845	3.288	9.8655
2016/4/19 18:33:24	-4.783	3.293	3.284	3.2875	9.8645
2016/4/19 18:33:25	-4.783	3.2925	3.2835	3.2875	9.8635
2016/4/19 18:33:26	-4.7829	3.292	3.2835	3.287	9.8625
2016/4/19 18:33:27	-4.7829	3.292	3.2835	3.287	9.8625
2016/4/19 18:33:28	-4.783	3.2915	3.2835	3.2865	9.8615
2016/4/19 18:33:29	-4.783	3.2915	3.283	3.2865	9.861
2016/4/19 18:33:30	-4.7829	3.291	3.283	3.286	9.86
2016/4/19 18:33:31	-4.783	3.291	3.2825	3.286	9.8595
2016/4/19 18:33:32	-4.7829	3.291	3.2825	3.2855	9.859
2016/4/19 18:33:33	-4.783	3.2905	3.282	3.2855	9.858
2016/4/19 18:33:34	-4.783	3.2905	3.282	3.285	9.8575
2016/4/19 18:33:35	-4.783	3.29	3.282	3.285	9.857
2016/4/19 18:33:36	-4.783	3.29	3.2815	3.285	9.8565
2016/4/19 18:33:37	-4.7829	3.29	3.2815	3.285	9.8565
2016/4/19 18:33:38	-4.783	3.2895	3.2815	3.2845	9.8555
2016/4/19 18:33:39	-4.7829	3.2895	3.281	3.2845	9.855
2016/4/19 18:33:40	-4.7829	3.2895	3.281	3.2845	9.855
2016/4/19 18:33:41	-4.7829	3.289	3.281	3.284	9.854
2016/4/19 18:33:42	-4.7829	3.289	3.2805	3.284	9.8535
2016/4/19 18:33:43	-4.7829	3.289	3.2805	3.284	9.8535
2016/4/19 18:33:44	-4.783	3.289	3.2805	3.2835	9.853
2016/4/19 18:33:45	-4.783	3.15	3.0775	3.101	9.3285
2016/4/19 18:33:46	-38.253	3.13	3.059	3.084	9.273
2016/4/19 18:33:47	-38.253	3.122	3.051	3.076	9.249
2016/4/19 18:33:48	-38.253	3.1155	3.0445	3.07	9.23
2016/4/19 18:33:49	-38.253	3.1105	3.0395	3.0655	9.2155
2016/4/19 18:33:50	-38.253	3.1065	3.035	3.0615	9.203
2016/4/19 18:33:51	-38.252	3.1025	3.031	3.058	9.1915
2016/4/19 18:33:52	-38.252	3.099	3.0275	3.0545	9.181
2016/4/19 18:33:53	-38.252	3.153	3.1085	3.127	9.3885
2016/4/19 18:33:54	-23.908	3.157	3.112	3.13	9.399
2016/4/19 18:33:55	-23.908	3.157	3.1125	3.13	9.3995
2016/4/19 18:33:56	-23.908	3.1565	3.112	3.1295	9.398
2016/4/19 18:33:57	-23.908	3.156	3.1115	3.129	9.3965
2016/4/19 18:33:58	-23.907	3.1555	3.111	3.1285	9.395
2016/4/19 18:33:59	-23.907	3.155	3.11	3.128	9.393
2016/4/19 18:34:00	-23.907	3.154	3.1095	3.127	9.3905
2016/4/19 18:34:01	-23.907	3.1535	3.1085	3.1265	9.3885
2016/4/19 18:34:02	-23.907	3.153	3.108	3.126	9.387
2016/4/19 18:34:03	-23.907	3.152	3.108	3.1255	9.3855
2016/4/19 18:34:04	-23.907	3.152	3.1075	3.1245	9.384
2016/4/19 18:34:05	-23.907	3.1515	3.107	3.124	9.3825
2016/4/19 18:34:06	-23.907	3.151	3.1065	3.1235	9.381
2016/4/19 18:34:07	-23.907	3.1505	3.1055	3.123	9.379
2016/4/19 18:34:08	-23.907	3.15	3.1055	3.1225	9.378
2016/4/19 18:34:09	-23.907	3.1495	3.105	3.122	9.3765
2016/4/19 18:34:10	-23.907	3.149	3.1045	3.1215	9.375
2016/4/19 18:34:11	-23.907	3.1485	3.104	3.121	9.3735
2016/4/19 18:34:12	-23.907	3.148	3.1035	3.1205	9.372
2016/4/19 18:34:13	-23.907	3.1475	3.103	3.1205	9.371
2016/4/19 18:34:14	-23.907	3.1475	3.103	3.12	9.3705
2016/4/19 18:34:15	-23.907	3.147	3.1025	3.1195	9.369
2016/4/19 18:34:16	-23.907	3.1465	3.102	3.1195	9.368
2016/4/19 18:34:17	-23.907	3.245	3.2455	3.2495	9.74
2016/4/19 18:34:18	0	3.3105	3.3185	3.315	9.944
2016/4/19 18:34:19	9.5697	3.31	3.327	3.3245	9.9615
2016/4/19 18:34:20	9.5696	3.3165	3.3335	3.3305	9.9805
2016/4/19 18:34:21	9.5694	3.322	3.339	3.3355	9.9965
2016/4/19 18:34:22	9.5692	3.3265	3.3435	3.34	10.01
2016/4/19 18:34:23	9.569	3.33	3.3475	3.3435	10.021
2016/4/19 18:34:24	9.5689	3.3335	3.3515	3.347	10.032
2016/4/19 18:34:25	9.5686	3.257	3.2395	3.2445	9.741
2016/4/19 18:34:26	-9.564	3.2485	3.2315	3.2385	9.7185
2016/4/19 18:34:27	-9.564	3.2465	3.2295	3.236	9.712
2016/4/19 18:34:28	-9.5641	3.2455	3.2285	3.235	9.709
2016/4/19 18:34:29	-9.564	3.2445	3.2275	3.2345	9.7065
2016/4/19 18:34:30	-9.5641	3.244	3.227	3.234	9.705
2016/4/19 18:34:31	-9.5641	3.2435	3.2265	3.2335	9.7035
2016/4/19 18:34:32	-9.5641	3.2435	3.2265	3.2335	9.7035
2016/4/19 18:34:33	-9.5641	3.243	3.226	3.233	9.702
2016/4/19 18:34:34	-9.5641	3.243	3.226	3.233	9.702
2016/4/19 18:34:35	-9.5642	3.243	3.226	3.233	9.702
2016/4/19 18:34:36	-9.5641	3.243	3.226	3.233	9.702
2016/4/19 18:34:37	-9.5641	3.243	3.226	3.2325	9.7015
2016/4/19 18:34:38	-9.5641	3.243	3.226	3.233	9.702
2016/4/19 18:34:39	-9.5641	3.243	3.226	3.2325	9.7015
2016/4/19 18:34:40	-9.564	3.243	3.226	3.233	9.702
2016/4/19 18:34:41	-9.5641	3.243	3.226	3.2325	9.7015
2016/4/19 18:34:42	-9.5641	3.243	3.226	3.2325	9.7015
2016/4/19 18:34:43	-9.5641	3.243	3.226	3.233	9.702
2016/4/19 18:34:44	-9.5642	3.2425	3.226	3.2325	9.701
2016/4/19 18:34:45	-9.5641	3.2425	3.226	3.2325	9.701
2016/4/19 18:34:46	-9.5641	3.2425	3.226	3.2325	9.701
2016/4/19 18:34:47	-9.5642	3.2425	3.2255	3.2325	9.7005
2016/4/19 18:34:48	-9.5641	3.2425	3.226	3.2325	9.701
2016/4/19 18:34:49	-9.5641	3.243	3.226	3.2325	9.7015
2016/4/19 18:34:50	-9.5641	3.2425	3.226	3.233	9.7015
2016/4/19 18:34:51	-9.5642	3.2425	3.226	3.2325	9.701
2016/4/19 18:34:52	-9.5642	3.2425	3.226	3.233	9.7015
2016/4/19 18:34:53	-9.5641	3.2425	3.226	3.2325	9.701
2016/4/19 18:34:54	-9.5641	3.2425	3.226	3.2325	9.701
2016/4/19 18:34:55	-9.5641	3.2425	3.226	3.2325	9.701
2016/4/19 18:34:56	-9.5642	3.243	3.226	3.233	9.702
2016/4/19 18:34:57	-9.5642	3.283	3.2835	3.285	9.8515
2016/4/19 18:34:58	0	3.4125	3.435	3.397	10.2445
2016/4/19 18:34:59	19.131	3.3825	3.418	3.408	10.2085
2016/4/19 18:35:00	19.131	3.389	3.4245	3.4145	10.228
2016/4/19 18:35:01	19.131	3.394	3.4295	3.419	10.2425
2016/4/19 18:35:02	19.131	3.3985	3.434	3.4235	10.256
2016/4/19 18:35:03	19.131	3.4025	3.438	3.427	10.2675
2016/4/19 18:35:04	19.131	3.406	3.4415	3.4305	10.278
2016/4/19 18:35:05	19.131	3.3315	3.331	3.33	9.9925
2016/4/19 18:35:06	0	3.3235	3.324	3.324	9.9715
2016/4/19 18:35:07	0	3.3215	3.3225	3.322	9.966
2016/4/19 18:35:08	0	3.3205	3.3215	3.321	9.963
2016/4/19 18:35:09	0	3.32	3.3205	3.3205	9.961
2016/4/19 18:35:10	0	3.3195	3.3205	3.3205	9.9605
2016/4/19 18:35:11	0	3.3195	3.32	3.32	9.9595
2016/4/19 18:35:12	0	3.319	3.32	3.32	9.959
2016/4/19 18:35:13	0	3.319	3.32	3.32	9.959
2016/4/19 18:35:14	0	3.319	3.32	3.32	9.959
2016/4/19 18:35:15	0	3.319	3.32	3.32	9.959
2016/4/19 18:35:16	0	3.319	3.32	3.32	9.959
2016/4/19 18:35:17	0	3.3195	3.32	3.32	9.9595
2016/4/19 18:35:18	0	3.3195	3.32	3.3205	9.96
2016/4/19 18:35:19	0	3.3195	3.32	3.3205	9.96
2016/4/19 18:35:20	0	3.3195	3.3205	3.3205	9.9605
2016/4/19 18:35:21	0	3.32	3.3205	3.321	9.9615
2016/4/19 18:35:22	0	3.32	3.3205	3.321	9.9615
2016/4/19 18:35:23	0	3.32	3.321	3.321	9.962
2016/4/19 18:35:24	0	3.32	3.321	3.3215	9.9625
2016/4/19 18:35:25	0	3.3205	3.321	3.3215	9.963
2016/4/19 18:35:26	0	3.3205	3.321	3.3215	9.963
2016/4/19 18:35:27	0	3.3205	3.3215	3.3215	9.9635
2016/4/19 18:35:28	0	3.3205	3.3215	3.322	9.964
2016/4/19 18:35:29	0	3.321	3.3215	3.322	9.9645
2016/4/19 18:35:30	0	3.321	3.3215	3.322	9.9645
2016/4/19 18:35:31	0	3.321	3.322	3.3225	9.9655
2016/4/19 18:35:32	0	3.3215	3.322	3.3225	9.966
2016/4/19 18:35:33	0	3.3215	3.322	3.3225	9.966
2016/4/19 18:35:34	0	3.3215	3.3225	3.3225	9.9665
2016/4/19 18:35:35	0	3.322	3.3225	3.323	9.9675
2016/4/19 18:35:36	0	3.322	3.3225	3.323	9.9675
2016/4/19 18:35:37	0	3.322	3.3225	3.323	9.9675
2016/4/19 18:35:38	0	3.322	3.323	3.3235	9.9685
2016/4/19 18:35:39	0	3.3225	3.323	3.3235	9.969
2016/4/19 18:35:40	0	3.3225	3.323	3.3235	9.969
2016/4/19 18:35:41	0	3.3225	3.3235	3.324	9.97
2016/4/19 18:35:42	0	3.3225	3.3235	3.324	9.97
2016/4/19 18:35:43	0	3.323	3.3235	3.324	9.9705
2016/4/19 18:35:44	0	3.323	3.3235	3.324	9.9705
2016/4/19 18:35:45	0	3.323	3.3235	3.3245	9.971
2016/4/19 18:35:46	0	3.323	3.324	3.3245	9.9715
2016/4/19 18:35:47	0	3.3235	3.324	3.3245	9.972
2016/4/19 18:35:48	0	3.3235	3.324	3.3245	9.972
2016/4/19 18:35:49	0	3.3235	3.324	3.3245	9.972
2016/4/19 18:35:50	0	3.3235	3.324	3.325	9.9725
2016/4/19 18:35:51	0	3.324	3.3245	3.325	9.9735
2016/4/19 18:35:52	0	3.324	3.3245	3.325	9.9735
2016/4/19 18:35:53	0	3.324	3.3245	3.325	9.9735
2016/4/19 18:35:54	0	3.324	3.325	3.3255	9.9745
2016/4/19 18:35:55	0	3.324	3.325	3.3255	9.9745
2016/4/19 18:35:56	0	3.3245	3.325	3.3255	9.975
2016/4/19 18:35:57	0	3.3245	3.325	3.3255	9.975
2016/4/19 18:35:58	0	3.3245	3.325	3.3255	9.975
2016/4/19 18:35:59	0	3.3245	3.325	3.3255	9.975
2016/4/19 18:36:00	0	3.3245	3.3255	3.326	9.976
2016/4/19 18:36:01	0	3.325	3.3255	3.326	9.9765
2016/4/19 18:36:02	0	3.325	3.3255	3.326	9.9765
2016/4/19 18:36:03	0	3.325	3.3255	3.326	9.9765
2016/4/19 18:36:04	0	3.325	3.3255	3.3265	9.977
2016/4/19 18:36:05	0	3.305	3.2965	3.3	9.9015
2016/4/19 18:36:06	-4.7834	3.302	3.2935	3.297	9.8925
2016/4/19 18:36:07	-4.7834	3.3005	3.292	3.2955	9.888
2016/4/19 18:36:08	-4.7833	3.2995	3.291	3.2945	9.885
2016/4/19 18:36:09	-4.7833	3.2985	3.29	3.2935	9.882
2016/4/19 18:36:10	-4.7834	3.2975	3.2895	3.293	9.88
2016/4/19 18:36:11	-4.7834	3.297	3.2885	3.2925	9.878
2016/4/19 18:36:12	-4.7834	3.2965	3.288	3.2915	9.876
2016/4/19 18:36:13	-4.7833	3.2955	3.2875	3.291	9.874
2016/4/19 18:36:14	-4.7833	3.295	3.287	3.2905	9.8725
2016/4/19 18:36:15	-4.7833	3.2945	3.2865	3.29	9.871
2016/4/19 18:36:16	-4.7833	3.294	3.286	3.2895	9.8695
2016/4/19 18:36:17	-4.7833	3.294	3.2855	3.289	9.8685
2016/4/19 18:36:18	-4.7833	3.2935	3.285	3.289	9.8675
2016/4/19 18:36:19	-4.7834	3.293	3.2845	3.2885	9.866
2016/4/19 18:36:20	-4.7834	3.2925	3.2845	3.288	9.865
2016/4/19 18:36:21	-4.7833	3.2925	3.284	3.2875	9.864
2016/4/19 18:36:22	-4.7834	3.292	3.2835	3.2875	9.863
2016/4/19 18:36:23	-4.7833	3.2915	3.2835	3.287	9.862
2016/4/19 18:36:24	-4.7834	3.291	3.2835	3.287	9.8615
2016/4/19 18:36:25	-4.7834	3.291	3.283	3.2865	9.8605
2016/4/19 18:36:26	-4.7834	3.2905	3.283	3.2865	9.86
2016/4/19 18:36:27	-4.7834	3.2905	3.2825	3.286	9.859
2016/4/19 18:36:28	-4.7834	3.2905	3.2825	3.286	9.859
2016/4/19 18:36:29	-4.7833	3.29	3.2825	3.2855	9.858
2016/4/19 18:36:30	-4.7834	3.29	3.282	3.2855	9.8575
2016/4/19 18:36:31	-4.7834	3.2895	3.282	3.285	9.8565
2016/4/19 18:36:32	-4.7833	3.2895	3.2815	3.285	9.856
2016/4/19 18:36:33	-4.7833	3.2695	3.2525	3.2585	9.7805
2016/4/19 18:36:34	-9.5643	3.266	3.249	3.2555	9.7705
2016/4/19 18:36:35	-9.5644	3.2645	3.2475	3.254	9.766
2016/4/19 18:36:36	-9.5644	3.263	3.246	3.253	9.762
2016/4/19 18:36:37	-9.5643	3.262	3.245	3.252	9.759
2016/4/19 18:36:38	-9.5643	3.261	3.244	3.2505	9.7555
2016/4/19 18:36:39	-9.5644	3.26	3.243	3.25	9.753
2016/4/19 18:36:40	-9.5644	3.2595	3.242	3.249	9.7505
2016/4/19 18:36:41	-9.5643	3.2585	3.2415	3.248	9.748
2016/4/19 18:36:42	-9.5644	3.258	3.2405	3.2475	9.746
2016/4/19 18:36:43	-9.5643	3.257	3.24	3.247	9.744
2016/4/19 18:36:44	-9.5643	3.2565	3.2395	3.2465	9.7425
2016/4/19 18:36:45	-9.5643	3.2955	3.2965	3.2985	9.8905
2016/4/19 18:36:46	0	3.3805	3.3375	3.331	10.049
2016/4/19 18:36:47	4.7901	3.3275	3.3365	3.335	9.999
2016/4/19 18:36:48	4.7893	3.3305	3.34	3.338	10.0085
2016/4/19 18:36:49	4.7895	3.333	3.3425	3.341	10.0165
2016/4/19 18:36:50	4.7896	3.3355	3.345	3.343	10.0235
2016/4/19 18:36:51	4.7893	3.3375	3.347	3.345	10.0295
2016/4/19 18:36:52	4.7891	3.3395	3.3485	3.3465	10.0345
2016/4/19 18:36:53	4.7893	3.3215	3.3215	3.322	9.965
2016/4/19 18:36:54	0	3.3195	3.3195	3.3205	9.9595
2016/4/19 18:36:55	0	3.3195	3.3195	3.3205	9.9595
2016/4/19 18:36:56	0	3.3195	3.32	3.3205	9.96
2016/4/19 18:36:57	0	3.3195	3.32	3.3205	9.96
2016/4/19 18:36:58	0	3.32	3.3205	3.321	9.9615
2016/4/19 18:36:59	0	3.32	3.3205	3.321	9.9615
2016/4/19 18:37:00	0	3.3205	3.321	3.3215	9.963
2016/4/19 18:37:01	0	3.3205	3.321	3.322	9.9635
2016/4/19 18:37:02	0	3.321	3.3215	3.322	9.9645
2016/4/19 18:37:03	0	3.3215	3.3215	3.3225	9.9655
2016/4/19 18:37:04	0	3.3215	3.322	3.3225	9.966
2016/4/19 18:37:05	0	3.322	3.3225	3.323	9.9675
2016/4/19 18:37:06	0	3.322	3.3225	3.323	9.9675
2016/4/19 18:37:07	0	3.3225	3.323	3.3235	9.969
2016/4/19 18:37:08	0	3.3225	3.323	3.3235	9.969
2016/4/19 18:37:09	0	3.3025	3.294	3.297	9.8935
2016/4/19 18:37:10	-4.7833	3.299	3.291	3.2945	9.8845
2016/4/19 18:37:11	-4.7833	3.298	3.2895	3.293	9.8805
2016/4/19 18:37:12	-4.7833	3.297	3.2885	3.292	9.8775
2016/4/19 18:37:13	-4.7833	3.296	3.2875	3.2915	9.875
2016/4/19 18:37:14	-4.7833	3.2955	3.287	3.2905	9.873
2016/4/19 18:37:15	-4.7833	3.2945	3.2865	3.29	9.871
2016/4/19 18:37:16	-4.7832	3.294	3.286	3.2895	9.8695
2016/4/19 18:37:17	-4.7833	3.2935	3.2855	3.289	9.868
2016/4/19 18:37:18	-4.7833	3.293	3.285	3.2885	9.8665
2016/4/19 18:37:19	-4.7833	3.2925	3.2845	3.288	9.865
2016/4/19 18:37:20	-4.7833	3.2925	3.284	3.2875	9.864
2016/4/19 18:37:21	-4.7833	3.292	3.2835	3.287	9.8625
2016/4/19 18:37:22	-4.7833	3.2915	3.2835	3.287	9.862
2016/4/19 18:37:23	-4.7833	3.291	3.2835	3.2865	9.861
2016/4/19 18:37:24	-4.7833	3.291	3.283	3.2865	9.8605
2016/4/19 18:37:25	-4.7833	3.2905	3.2825	3.286	9.859
2016/4/19 18:37:26	-4.7832	3.2905	3.2825	3.2855	9.8585
2016/4/19 18:37:27	-4.7832	3.29	3.282	3.2855	9.8575
2016/4/19 18:37:28	-4.7833	3.29	3.282	3.285	9.857
2016/4/19 18:37:29	-4.7833	3.2895	3.2815	3.285	9.856
2016/4/19 18:37:30	-4.7832	3.2895	3.2815	3.2845	9.8555
2016/4/19 18:37:31	-4.7832	3.289	3.281	3.2845	9.8545
2016/4/19 18:37:32	-4.7832	3.289	3.281	3.284	9.854
2016/4/19 18:37:33	-4.7832	3.269	3.2515	3.258	9.7785
2016/4/19 18:37:34	-9.5642	3.2655	3.248	3.255	9.7685
2016/4/19 18:37:35	-9.5643	3.264	3.2465	3.2535	9.764
2016/4/19 18:37:36	-9.5643	3.2625	3.245	3.252	9.7595
2016/4/19 18:37:37	-9.5643	3.2615	3.244	3.251	9.7565
2016/4/19 18:37:38	-9.5643	3.2605	3.243	3.25	9.7535
2016/4/19 18:37:39	-9.5643	3.259	3.242	3.249	9.75
2016/4/19 18:37:40	-9.5642	3.2585	3.241	3.248	9.7475
2016/4/19 18:37:41	-9.5643	3.2575	3.2405	3.2475	9.7455
2016/4/19 18:37:42	-9.5643	3.257	3.2395	3.2465	9.743
2016/4/19 18:37:43	-9.5643	3.2565	3.2395	3.246	9.742
2016/4/19 18:37:44	-9.5643	3.2555	3.239	3.245	9.7395
2016/4/19 18:37:45	-9.5643	3.295	3.2955	3.2975	9.888
2016/4/19 18:37:46	0	3.384	3.339	3.3305	10.0535
2016/4/19 18:37:47	4.7897	3.327	3.336	3.3345	9.9975
2016/4/19 18:37:48	4.7896	3.33	3.3395	3.338	10.0075
2016/4/19 18:37:49	4.7895	3.3325	3.342	3.34	10.0145
2016/4/19 18:37:50	4.7894	3.335	3.3445	3.3425	10.022
2016/4/19 18:37:51	4.7893	3.337	3.3465	3.3445	10.028
2016/4/19 18:37:52	4.7895	3.339	3.348	3.346	10.033
2016/4/19 18:37:53	4.7892	3.321	3.321	3.3215	9.9635
2016/4/19 18:37:54	0	3.319	3.3195	3.32	9.9585
2016/4/19 18:37:55	0	3.319	3.3195	3.32	9.9585
2016/4/19 18:37:56	0	3.319	3.3195	3.32	9.9585
2016/4/19 18:37:57	0	3.3195	3.3195	3.3205	9.9595
2016/4/19 18:37:58	0	3.3195	3.32	3.3205	9.96
2016/4/19 18:37:59	0	3.3195	3.32	3.321	9.9605
2016/4/19 18:38:00	0	3.32	3.3205	3.321	9.9615
2016/4/19 18:38:01	0	3.3205	3.321	3.3215	9.963
2016/4/19 18:38:02	0	3.3205	3.321	3.3215	9.963
2016/4/19 18:38:03	0	3.321	3.3215	3.322	9.9645
2016/4/19 18:38:04	0	3.3215	3.3215	3.3225	9.9655
2016/4/19 18:38:05	0	3.3215	3.322	3.3225	9.966
2016/4/19 18:38:06	0	3.322	3.3225	3.323	9.9675
2016/4/19 18:38:07	0	3.322	3.3225	3.323	9.9675
2016/4/19 18:38:08	0	3.3225	3.323	3.3235	9.969
2016/4/19 18:38:09	0	3.3025	3.294	3.297	9.8935
2016/4/19 18:38:10	-4.7833	3.299	3.2905	3.294	9.8835
2016/4/19 18:38:11	-4.7832	3.2975	3.289	3.2925	9.879
2016/4/19 18:38:12	-4.7833	3.2965	3.288	3.2915	9.876
2016/4/19 18:38:13	-4.7833	3.2955	3.2875	3.291	9.874
2016/4/19 18:38:14	-4.7832	3.295	3.2865	3.29	9.8715
2016/4/19 18:38:15	-4.7832	3.2945	3.286	3.2895	9.87
2016/4/19 18:38:16	-4.7832	3.294	3.2855	3.289	9.8685
2016/4/19 18:38:17	-4.7832	3.293	3.285	3.2885	9.8665
2016/4/19 18:38:18	-4.7833	3.2925	3.2845	3.288	9.865
2016/4/19 18:38:19	-4.7832	3.2925	3.284	3.2875	9.864
2016/4/19 18:38:20	-4.7832	3.292	3.2835	3.287	9.8625
2016/4/19 18:38:21	-4.7832	3.2915	3.2835	3.287	9.862
2016/4/19 18:38:22	-4.7832	3.291	3.283	3.2865	9.8605
2016/4/19 18:38:23	-4.7831	3.291	3.283	3.286	9.86
2016/4/19 18:38:24	-4.7832	3.2905	3.2825	3.286	9.859
2016/4/19 18:38:25	-4.7832	3.29	3.282	3.2855	9.8575
2016/4/19 18:38:26	-4.7832	3.29	3.282	3.285	9.857
2016/4/19 18:38:27	-4.7832	3.2895	3.2815	3.285	9.856
2016/4/19 18:38:28	-4.7832	3.2895	3.2815	3.2845	9.8555
2016/4/19 18:38:29	-4.7832	3.289	3.281	3.2845	9.8545
2016/4/19 18:38:30	-4.7832	3.289	3.281	3.284	9.854
2016/4/19 18:38:31	-4.7832	3.2885	3.2805	3.284	9.853
2016/4/19 18:38:32	-4.7832	3.2885	3.2805	3.2835	9.8525
2016/4/19 18:38:33	-4.7832	3.2685	3.251	3.2575	9.777
2016/4/19 18:38:34	-9.5643	3.265	3.2475	3.254	9.7665
2016/4/19 18:38:35	-9.5643	3.263	3.246	3.2525	9.7615
2016/4/19 18:38:36	-9.5642	3.262	3.2445	3.2515	9.758
2016/4/19 18:38:37	-9.5642	3.2605	3.2435	3.25	9.754
2016/4/19 18:38:38	-9.5642	3.2595	3.2425	3.249	9.751
2016/4/19 18:38:39	-9.5642	3.2585	3.2415	3.248	9.748
2016/4/19 18:38:40	-9.5642	3.258	3.2405	3.2475	9.746
2016/4/19 18:38:41	-9.5642	3.257	3.2395	3.2465	9.743
2016/4/19 18:38:42	-9.5642	3.2565	3.2395	3.246	9.742
2016/4/19 18:38:43	-9.5642	3.2555	3.239	3.245	9.7395
2016/4/19 18:38:44	-9.5642	3.255	3.238	3.2445	9.7375
2016/4/19 18:38:45	-9.5642	3.294	3.295	3.297	9.886
2016/4/19 18:38:46	0	3.3845	3.34	3.33	10.0545
2016/4/19 18:38:47	4.7898	3.3265	3.3355	3.334	9.996
2016/4/19 18:38:48	4.7895	3.3295	3.339	3.337	10.0055
2016/4/19 18:38:49	4.7892	3.332	3.3415	3.34	10.0135
2016/4/19 18:38:50	4.7893	3.3345	3.344	3.342	10.0205
2016/4/19 18:38:51	4.789	3.3365	3.346	3.344	10.0265
2016/4/19 18:38:52	4.7894	3.3385	3.348	3.346	10.0325
2016/4/19 18:38:53	4.7897	3.3205	3.3205	3.321	9.962
2016/4/19 18:38:54	0	3.3185	3.319	3.3195	9.957
2016/4/19 18:38:55	0	3.3185	3.319	3.3195	9.957
2016/4/19 18:38:56	0	3.3185	3.319	3.3195	9.957
2016/4/19 18:38:57	0	3.319	3.3195	3.32	9.9585
2016/4/19 18:38:58	0	3.319	3.3195	3.32	9.9585
2016/4/19 18:38:59	0	3.3195	3.32	3.3205	9.96
2016/4/19 18:39:00	0	3.3195	3.32	3.321	9.9605
2016/4/19 18:39:01	0	3.32	3.3205	3.321	9.9615
2016/4/19 18:39:02	0	3.3205	3.3205	3.3215	9.9625
2016/4/19 18:39:03	0	3.3205	3.321	3.3215	9.963
2016/4/19 18:39:04	0	3.321	3.3215	3.322	9.9645
2016/4/19 18:39:05	0	3.321	3.3215	3.322	9.9645
2016/4/19 18:39:06	0	3.3215	3.322	3.3225	9.966
2016/4/19 18:39:07	0	3.3215	3.322	3.3225	9.966
2016/4/19 18:39:08	0	3.322	3.3225	3.323	9.9675
2016/4/19 18:39:09	0	3.302	3.2935	3.2965	9.892
2016/4/19 18:39:10	-4.7832	3.2985	3.29	3.2935	9.882
2016/4/19 18:39:11	-4.7831	3.297	3.289	3.2925	9.8785
2016/4/19 18:39:12	-4.7832	3.296	3.288	3.2915	9.8755
2016/4/19 18:39:13	-4.7832	3.2955	3.287	3.2905	9.873
2016/4/19 18:39:14	-4.7832	3.2945	3.286	3.2895	9.87
2016/4/19 18:39:15	-4.7831	3.294	3.2855	3.289	9.8685
2016/4/19 18:39:16	-4.7832	3.2935	3.285	3.2885	9.867
2016/4/19 18:39:17	-4.7831	3.293	3.2845	3.288	9.8655
2016/4/19 18:39:18	-4.7831	3.292	3.284	3.2875	9.8635
2016/4/19 18:39:19	-4.7831	3.292	3.2835	3.287	9.8625
2016/4/19 18:39:20	-4.7832	3.2915	3.2835	3.2865	9.8615
2016/4/19 18:39:21	-4.7832	3.291	3.283	3.2865	9.8605
2016/4/19 18:39:22	-4.7832	3.2905	3.283	3.286	9.8595
2016/4/19 18:39:23	-4.7831	3.29	3.2825	3.2855	9.858
2016/4/19 18:39:24	-4.7832	3.29	3.282	3.285	9.857
2016/4/19 18:39:25	-4.7831	3.2895	3.2815	3.285	9.856
2016/4/19 18:39:26	-4.7831	3.2895	3.2815	3.2845	9.8555
2016/4/19 18:39:27	-4.7832	3.289	3.281	3.2845	9.8545
2016/4/19 18:39:28	-4.7831	3.2885	3.281	3.284	9.8535
2016/4/19 18:39:29	-4.7831	3.2885	3.2805	3.284	9.853
2016/4/19 18:39:30	-4.7831	3.288	3.2805	3.2835	9.852
2016/4/19 18:39:31	-4.7831	3.288	3.28	3.2835	9.8515
2016/4/19 18:39:32	-4.7831	3.288	3.28	3.2835	9.8515
2016/4/19 18:39:33	-4.7831	3.2875	3.28	3.2835	9.851
2016/4/19 18:39:34	-4.7831	3.2875	3.2795	3.2835	9.8505
2016/4/19 18:39:35	-4.7831	3.287	3.2795	3.283	9.8495
2016/4/19 18:39:36	-4.7831	3.287	3.279	3.283	9.849
2016/4/19 18:39:37	-4.7831	3.287	3.279	3.2825	9.8485
2016/4/19 18:39:38	-4.7831	3.2865	3.2785	3.2825	9.8475
2016/4/19 18:39:39	-4.7831	3.2865	3.2785	3.2825	9.8475
2016/4/19 18:39:40	-4.7831	3.286	3.2785	3.282	9.8465
2016/4/19 18:39:41	-4.7831	3.286	3.278	3.282	9.846
2016/4/19 18:39:42	-4.7831	3.286	3.278	3.282	9.846
2016/4/19 18:39:43	-4.7831	3.286	3.278	3.2815	9.8455
2016/4/19 18:39:44	-4.7832	3.2855	3.278	3.2815	9.845
2016/4/19 18:39:45	-4.7832	3.151	3.079	3.102	9.332
2016/4/19 18:39:46	-38.253	3.1295	3.06	3.084	9.2735
2016/4/19 18:39:47	-38.253	3.121	3.0515	3.0755	9.248
2016/4/19 18:39:48	-38.253	3.1145	3.045	3.0695	9.229
2016/4/19 18:39:49	-38.253	3.1095	3.0395	3.0645	9.2135
2016/4/19 18:39:50	-38.252	3.1055	3.035	3.0605	9.201
2016/4/19 18:39:51	-38.252	3.1015	3.031	3.057	9.1895
2016/4/19 18:39:52	-38.252	3.098	3.0275	3.0535	9.179
2016/4/19 18:39:53	-38.252	3.1505	3.1075	3.1245	9.3825
2016/4/19 18:39:54	-23.908	3.1545	3.1105	3.1275	9.3925
2016/4/19 18:39:55	-23.908	3.1545	3.1105	3.1275	9.3925
2016/4/19 18:39:56	-23.908	3.154	3.1105	3.1275	9.392
2016/4/19 18:39:57	-23.908	3.1535	3.1095	3.1265	9.3895
2016/4/19 18:39:58	-23.908	3.153	3.109	3.126	9.388
2016/4/19 18:39:59	-23.908	3.152	3.1085	3.1255	9.386
2016/4/19 18:40:00	-23.907	3.152	3.108	3.1245	9.3845
2016/4/19 18:40:01	-23.907	3.151	3.1075	3.124	9.3825
2016/4/19 18:40:02	-23.907	3.1505	3.1065	3.123	9.38
2016/4/19 18:40:03	-23.907	3.15	3.106	3.1225	9.3785
2016/4/19 18:40:04	-23.907	3.1495	3.1055	3.122	9.377
2016/4/19 18:40:05	-23.907	3.1485	3.105	3.1215	9.375
2016/4/19 18:40:06	-23.907	3.148	3.1045	3.1205	9.373
2016/4/19 18:40:07	-23.907	3.1475	3.1035	3.12	9.371
2016/4/19 18:40:08	-23.907	3.147	3.103	3.1195	9.3695
2016/4/19 18:40:09	-23.907	3.1465	3.1025	3.119	9.368
2016/4/19 18:40:10	-23.907	3.146	3.102	3.1185	9.3665
2016/4/19 18:40:11	-23.907	3.1455	3.1015	3.118	9.365
2016/4/19 18:40:12	-23.907	3.145	3.101	3.1175	9.3635
2016/4/19 18:40:13	-23.907	3.1445	3.1005	3.117	9.362
2016/4/19 18:40:14	-23.907	3.144	3.1005	3.1165	9.361
2016/4/19 18:40:15	-23.907	3.144	3.1	3.1165	9.3605
2016/4/19 18:40:16	-23.907	3.1435	3.0995	3.116	9.359
2016/4/19 18:40:17	-23.907	3.2395	3.24	3.2435	9.723
2016/4/19 18:40:18	0	3.334	3.3135	3.309	9.9565
2016/4/19 18:40:19	9.5698	3.304	3.3215	3.318	9.9435
2016/4/19 18:40:20	9.5694	3.3105	3.3275	3.3245	9.9625
2016/4/19 18:40:21	9.5691	3.3155	3.3325	3.329	9.977
2016/4/19 18:40:22	9.5694	3.32	3.3375	3.3335	9.991
2016/4/19 18:40:23	9.569	3.324	3.3415	3.3375	10.003
2016/4/19 18:40:24	9.5693	3.3275	3.345	3.341	10.0135
2016/4/19 18:40:25	9.5696	3.254	3.236	3.2405	9.7305
2016/4/19 18:40:26	-9.5642	3.244	3.2275	3.234	9.7055
2016/4/19 18:40:27	-9.5643	3.242	3.2255	3.232	9.6995
2016/4/19 18:40:28	-9.5642	3.241	3.2245	3.231	9.6965
2016/4/19 18:40:29	-9.5642	3.24	3.2235	3.23	9.6935
2016/4/19 18:40:30	-9.5643	3.2395	3.223	3.2295	9.692
2016/4/19 18:40:31	-9.5643	3.2395	3.2225	3.229	9.691
2016/4/19 18:40:32	-9.5643	3.2395	3.2225	3.229	9.691
2016/4/19 18:40:33	-9.5643	3.2395	3.2225	3.2285	9.6905
2016/4/19 18:40:34	-9.5642	3.239	3.222	3.2285	9.6895
2016/4/19 18:40:35	-9.5642	3.239	3.222	3.2285	9.6895
2016/4/19 18:40:36	-9.5643	3.239	3.222	3.2285	9.6895
2016/4/19 18:40:37	-9.5643	3.239	3.222	3.2285	9.6895
2016/4/19 18:40:38	-9.5643	3.239	3.222	3.2285	9.6895
2016/4/19 18:40:39	-9.5643	3.2385	3.222	3.2285	9.689
2016/4/19 18:40:40	-9.5643	3.2385	3.222	3.228	9.6885
2016/4/19 18:40:41	-9.5643	3.2385	3.222	3.2285	9.689
2016/4/19 18:40:42	-9.5643	3.2385	3.2215	3.228	9.688
2016/4/19 18:40:43	-9.5643	3.2385	3.2215	3.228	9.688
2016/4/19 18:40:44	-9.5644	3.2385	3.2215	3.228	9.688
2016/4/19 18:40:45	-9.5643	3.2385	3.2215	3.228	9.688
2016/4/19 18:40:46	-9.5643	3.2385	3.2215	3.228	9.688
2016/4/19 18:40:47	-9.5643	3.2385	3.2215	3.228	9.688
2016/4/19 18:40:48	-9.5643	3.2385	3.2215	3.228	9.688
2016/4/19 18:40:49	-9.5643	3.2385	3.2215	3.228	9.688
2016/4/19 18:40:50	-9.5643	3.2385	3.2215	3.228	9.688
2016/4/19 18:40:51	-9.5643	3.2385	3.2215	3.228	9.688
2016/4/19 18:40:52	-9.5643	3.2385	3.2215	3.228	9.688
2016/4/19 18:40:53	-9.5644	3.2385	3.2215	3.228	9.688
2016/4/19 18:40:54	-9.5644	3.2385	3.2215	3.228	9.688
2016/4/19 18:40:55	-9.5644	3.2385	3.2215	3.228	9.688
2016/4/19 18:40:56	-9.5644	3.2385	3.2215	3.228	9.688
2016/4/19 18:40:57	-9.5643	3.277	3.2785	3.28	9.8355
2016/4/19 18:40:58	0	3.386	3.4605	3.3915	10.238
2016/4/19 18:40:59	19.132	3.3755	3.411	3.401	10.1875
2016/4/19 18:41:00	19.131	3.382	3.417	3.4075	10.2065
2016/4/19 18:41:01	19.131	3.387	3.4225	3.4125	10.222
2016/4/19 18:41:02	19.131	3.3915	3.427	3.4165	10.235
2016/4/19 18:41:03	19.131	3.3955	3.431	3.42	10.2465
2016/4/19 18:41:04	19.131	3.3995	3.4345	3.424	10.258
2016/4/19 18:41:05	19.131	3.327	3.327	3.3255	9.9795
2016/4/19 18:41:06	0	3.318	3.319	3.3185	9.9555
2016/4/19 18:41:07	0	3.316	3.317	3.317	9.95
2016/4/19 18:41:08	0	3.315	3.316	3.316	9.947
2016/4/19 18:41:09	0	3.3145	3.3155	3.3155	9.9455
2016/4/19 18:41:10	0	3.314	3.315	3.315	9.944
2016/4/19 18:41:11	0	3.314	3.315	3.315	9.944
2016/4/19 18:41:12	0	3.3135	3.315	3.315	9.9435
2016/4/19 18:41:13	0	3.3135	3.3145	3.3145	9.9425
2016/4/19 18:41:14	0	3.3135	3.3145	3.315	9.943
2016/4/19 18:41:15	0	3.314	3.315	3.315	9.944
2016/4/19 18:41:16	0	3.314	3.315	3.315	9.944
2016/4/19 18:41:17	0	3.314	3.315	3.315	9.944
2016/4/19 18:41:18	0	3.314	3.315	3.315	9.944
2016/4/19 18:41:19	0	3.314	3.315	3.3155	9.9445
2016/4/19 18:41:20	0	3.3145	3.3155	3.3155	9.9455
2016/4/19 18:41:21	0	3.3145	3.3155	3.3155	9.9455
2016/4/19 18:41:22	0	3.3145	3.3155	3.316	9.946
2016/4/19 18:41:23	0	3.3145	3.316	3.316	9.9465
2016/4/19 18:41:24	0	3.315	3.316	3.316	9.947
2016/4/19 18:41:25	0	3.315	3.316	3.3165	9.9475
2016/4/19 18:41:26	0	3.315	3.316	3.3165	9.9475
2016/4/19 18:41:27	0	3.3155	3.3165	3.317	9.949
2016/4/19 18:41:28	0	3.3155	3.3165	3.317	9.949
2016/4/19 18:41:29	0	3.3155	3.3165	3.317	9.949
2016/4/19 18:41:30	0	3.3155	3.317	3.317	9.9495
2016/4/19 18:41:31	0	3.316	3.317	3.3175	9.9505
2016/4/19 18:41:32	0	3.316	3.317	3.3175	9.9505
2016/4/19 18:41:33	0	3.3165	3.3175	3.3175	9.9515
2016/4/19 18:41:34	0	3.3165	3.3175	3.318	9.952
2016/4/19 18:41:35	0	3.3165	3.3175	3.318	9.952
2016/4/19 18:41:36	0	3.3165	3.318	3.3185	9.953
2016/4/19 18:41:37	0	3.317	3.318	3.3185	9.9535
2016/4/19 18:41:38	0	3.317	3.318	3.3185	9.9535
2016/4/19 18:41:39	0	3.317	3.318	3.3185	9.9535
2016/4/19 18:41:40	0	3.3175	3.3185	3.319	9.955
2016/4/19 18:41:41	0	3.3175	3.3185	3.319	9.955
2016/4/19 18:41:42	0	3.3175	3.3185	3.319	9.955
2016/4/19 18:41:43	0	3.318	3.3185	3.3195	9.956
2016/4/19 18:41:44	0	3.318	3.319	3.3195	9.9565
2016/4/19 18:41:45	0	3.318	3.319	3.3195	9.9565
2016/4/19 18:41:46	0	3.318	3.319	3.3195	9.9565
2016/4/19 18:41:47	0	3.318	3.3195	3.32	9.9575
2016/4/19 18:41:48	0	3.3185	3.3195	3.32	9.958
2016/4/19 18:41:49	0	3.3185	3.3195	3.32	9.958
2016/4/19 18:41:50	0	3.3185	3.3195	3.32	9.958
2016/4/19 18:41:51	0	3.319	3.32	3.3205	9.9595
2016/4/19 18:41:52	0	3.319	3.32	3.3205	9.9595
2016/4/19 18:41:53	0	3.319	3.32	3.3205	9.9595
2016/4/19 18:41:54	0	3.319	3.32	3.3205	9.9595
2016/4/19 18:41:55	0	3.319	3.32	3.321	9.96
2016/4/19 18:41:56	0	3.3195	3.3205	3.321	9.961
2016/4/19 18:41:57	0	3.3195	3.3205	3.321	9.961
2016/4/19 18:41:58	0	3.3195	3.3205	3.321	9.961
2016/4/19 18:41:59	0	3.3195	3.3205	3.321	9.961
2016/4/19 18:42:00	0	3.32	3.321	3.3215	9.9625
2016/4/19 18:42:01	0	3.32	3.321	3.3215	9.9625
2016/4/19 18:42:02	0	3.32	3.321	3.3215	9.9625
2016/4/19 18:42:03	0	3.32	3.321	3.3215	9.9625
2016/4/19 18:42:04	0	3.32	3.321	3.3215	9.9625
2016/4/19 18:42:05	0	3.301	3.293	3.296	9.89
2016/4/19 18:42:06	-4.7835	3.2975	3.2895	3.293	9.88
2016/4/19 18:42:07	-4.7834	3.296	3.288	3.2915	9.8755
2016/4/19 18:42:08	-4.7835	3.295	3.287	3.2905	9.8725
2016/4/19 18:42:09	-4.7835	3.294	3.2865	3.2895	9.87
2016/4/19 18:42:10	-4.7835	3.2935	3.2855	3.289	9.868
2016/4/19 18:42:11	-4.7836	3.2925	3.285	3.2885	9.866
2016/4/19 18:42:12	-4.7835	3.292	3.284	3.2875	9.8635
2016/4/19 18:42:13	-4.7835	3.2915	3.2835	3.287	9.862
2016/4/19 18:42:14	-4.7835	3.291	3.2835	3.2865	9.861
2016/4/19 18:42:15	-4.7835	3.2905	3.283	3.286	9.8595
2016/4/19 18:42:16	-4.7835	3.29	3.2825	3.2855	9.858
2016/4/19 18:42:17	-4.7835	3.2895	3.282	3.285	9.8565
2016/4/19 18:42:18	-4.7835	3.289	3.2815	3.285	9.8555
2016/4/19 18:42:19	-4.7836	3.2885	3.2815	3.2845	9.8545
2016/4/19 18:42:20	-4.7835	3.288	3.281	3.284	9.853
2016/4/19 18:42:21	-4.7834	3.288	3.2805	3.284	9.8525
2016/4/19 18:42:22	-4.7835	3.2875	3.28	3.2835	9.851
2016/4/19 18:42:23	-4.7834	3.2875	3.28	3.2835	9.851
2016/4/19 18:42:24	-4.7834	3.287	3.2795	3.2835	9.85
2016/4/19 18:42:25	-4.7835	3.2865	3.2795	3.283	9.849
2016/4/19 18:42:26	-4.7834	3.2865	3.279	3.283	9.8485
2016/4/19 18:42:27	-4.7835	3.286	3.279	3.2825	9.8475
2016/4/19 18:42:28	-4.7835	3.286	3.2785	3.2825	9.847
2016/4/19 18:42:29	-4.7835	3.2855	3.2785	3.282	9.846
2016/4/19 18:42:30	-4.7834	3.2855	3.278	3.282	9.8455
2016/4/19 18:42:31	-4.7834	3.2855	3.278	3.2815	9.845
2016/4/19 18:42:32	-4.7834	3.285	3.2775	3.2815	9.844
2016/4/19 18:42:33	-4.7834	3.266	3.249	3.255	9.77
2016/4/19 18:42:34	-9.5644	3.2625	3.2455	3.252	9.76
2016/4/19 18:42:35	-9.5644	3.2605	3.244	3.2505	9.755
2016/4/19 18:42:36	-9.5644	3.2595	3.243	3.2495	9.752
2016/4/19 18:42:37	-9.5644	3.258	3.2415	3.248	9.7475
2016/4/19 18:42:38	-9.5644	3.257	3.2405	3.247	9.7445
2016/4/19 18:42:39	-9.5644	3.256	3.2395	3.246	9.7415
2016/4/19 18:42:40	-9.5644	3.2555	3.239	3.2455	9.74
2016/4/19 18:42:41	-9.5644	3.2545	3.2385	3.2445	9.7375
2016/4/19 18:42:42	-9.5644	3.254	3.2375	3.2435	9.735
2016/4/19 18:42:43	-9.5644	3.253	3.237	3.243	9.733
2016/4/19 18:42:44	-9.5644	3.2525	3.2365	3.2425	9.7315
2016/4/19 18:42:45	-9.5644	3.2905	3.292	3.2935	9.876
2016/4/19 18:42:46	0	3.369	3.3535	3.327	10.0495
2016/4/19 18:42:47	4.7901	3.3225	3.3315	3.33	9.984
2016/4/19 18:42:48	4.7893	3.3255	3.3345	3.333	9.993
2016/4/19 18:42:49	4.7894	3.328	3.3375	3.3355	10.001
2016/4/19 18:42:50	4.7892	3.33	3.3395	3.338	10.0075
2016/4/19 18:42:51	4.7894	3.332	3.3415	3.34	10.0135
2016/4/19 18:42:52	4.7889	3.334	3.3435	3.3415	10.019
2016/4/19 18:42:53	4.7888	3.3165	3.317	3.3175	9.951
2016/4/19 18:42:54	0	3.3145	3.315	3.316	9.9455
2016/4/19 18:42:55	0	3.3145	3.315	3.316	9.9455
2016/4/19 18:42:56	0	3.3145	3.3155	3.316	9.946
2016/4/19 18:42:57	0	3.315	3.3155	3.316	9.9465
2016/4/19 18:42:58	0	3.315	3.316	3.3165	9.9475
2016/4/19 18:42:59	0	3.3155	3.316	3.317	9.9485
2016/4/19 18:43:00	0	3.3155	3.3165	3.317	9.949
2016/4/19 18:43:01	0	3.316	3.317	3.3175	9.9505
2016/4/19 18:43:02	0	3.3165	3.317	3.3175	9.951
2016/4/19 18:43:03	0	3.3165	3.3175	3.318	9.952
2016/4/19 18:43:04	0	3.317	3.3175	3.3185	9.953
2016/4/19 18:43:05	0	3.317	3.318	3.3185	9.9535
2016/4/19 18:43:06	0	3.3175	3.318	3.319	9.9545
2016/4/19 18:43:07	0	3.3175	3.3185	3.319	9.955
2016/4/19 18:43:08	0	3.318	3.319	3.3195	9.9565
2016/4/19 18:43:09	0	3.2985	3.2905	3.2935	9.8825
2016/4/19 18:43:10	-4.7835	3.295	3.2875	3.2905	9.873
2016/4/19 18:43:11	-4.7835	3.2935	3.286	3.289	9.8685
2016/4/19 18:43:12	-4.7835	3.293	3.285	3.288	9.866
2016/4/19 18:43:13	-4.7835	3.292	3.284	3.2875	9.8635
2016/4/19 18:43:14	-4.7834	3.291	3.2835	3.287	9.8615
2016/4/19 18:43:15	-4.7834	3.2905	3.283	3.286	9.8595
2016/4/19 18:43:16	-4.7835	3.29	3.2825	3.2855	9.858
2016/4/19 18:43:17	-4.7835	3.2895	3.282	3.285	9.8565
2016/4/19 18:43:18	-4.7834	3.289	3.2815	3.2845	9.855
2016/4/19 18:43:19	-4.7834	3.2885	3.281	3.284	9.8535
2016/4/19 18:43:20	-4.7835	3.288	3.2805	3.284	9.8525
2016/4/19 18:43:21	-4.7835	3.288	3.2805	3.2835	9.852
2016/4/19 18:43:22	-4.7834	3.2875	3.28	3.2835	9.851
2016/4/19 18:43:23	-4.7834	3.287	3.2795	3.283	9.8495
2016/4/19 18:43:24	-4.7834	3.2865	3.279	3.283	9.8485
2016/4/19 18:43:25	-4.7833	3.2865	3.279	3.2825	9.848
2016/4/19 18:43:26	-4.7834	3.286	3.2785	3.2825	9.847
2016/4/19 18:43:27	-4.7834	3.286	3.2785	3.282	9.8465
2016/4/19 18:43:28	-4.7834	3.2855	3.278	3.2815	9.845
2016/4/19 18:43:29	-4.7834	3.2855	3.278	3.2815	9.845
2016/4/19 18:43:30	-4.7835	3.285	3.2775	3.281	9.8435
2016/4/19 18:43:31	-4.7834	3.285	3.2775	3.281	9.8435
2016/4/19 18:43:32	-4.7834	3.2845	3.277	3.281	9.8425
2016/4/19 18:43:33	-4.7834	3.2655	3.2485	3.2545	9.7685
2016/4/19 18:43:34	-9.5644	3.2615	3.245	3.2515	9.758
2016/4/19 18:43:35	-9.5644	3.26	3.2435	3.2495	9.753
2016/4/19 18:43:36	-9.5643	3.2585	3.242	3.2485	9.749
2016/4/19 18:43:37	-9.5643	3.2575	3.2405	3.2475	9.7455
2016/4/19 18:43:38	-9.5643	3.2565	3.2395	3.246	9.742
2016/4/19 18:43:39	-9.5643	3.2555	3.239	3.2455	9.74
2016/4/19 18:43:40	-9.5644	3.2545	3.2385	3.2445	9.7375
2016/4/19 18:43:41	-9.5643	3.2535	3.2375	3.2435	9.7345
2016/4/19 18:43:42	-9.5644	3.253	3.237	3.243	9.733
2016/4/19 18:43:43	-9.5643	3.2525	3.236	3.242	9.7305
2016/4/19 18:43:44	-9.5643	3.2515	3.2355	3.2415	9.7285
2016/4/19 18:43:45	-9.5644	3.2895	3.291	3.293	9.8735
2016/4/19 18:43:46	0	3.364	3.356	3.327	10.047
2016/4/19 18:43:47	4.7897	3.322	3.331	3.3295	9.9825
2016/4/19 18:43:48	4.7894	3.325	3.334	3.3325	9.9915
2016/4/19 18:43:49	4.7889	3.3275	3.337	3.335	9.9995
2016/4/19 18:43:50	4.7891	3.3295	3.339	3.3375	10.006
2016/4/19 18:43:51	4.789	3.3315	3.3415	3.3395	10.0125
2016/4/19 18:43:52	4.7891	3.3335	3.343	3.341	10.0175
2016/4/19 18:43:53	4.789	3.3165	3.3165	3.317	9.95
2016/4/19 18:43:54	0	3.314	3.3145	3.3155	9.944
2016/4/19 18:43:55	0	3.314	3.315	3.3155	9.9445
2016/4/19 18:43:56	0	3.314	3.315	3.3155	9.9445
2016/4/19 18:43:57	0	3.3145	3.3155	3.316	9.946
2016/4/19 18:43:58	0	3.3145	3.3155	3.316	9.946
2016/4/19 18:43:59	0	3.315	3.316	3.3165	9.9475
2016/4/19 18:44:00	0	3.3155	3.316	3.317	9.9485
2016/4/19 18:44:01	0	3.3155	3.3165	3.317	9.949
2016/4/19 18:44:02	0	3.316	3.317	3.3175	9.9505
2016/4/19 18:44:03	0	3.316	3.317	3.3175	9.9505
2016/4/19 18:44:04	0	3.3165	3.3175	3.318	9.952
2016/4/19 18:44:05	0	3.317	3.318	3.3185	9.9535
2016/4/19 18:44:06	0	3.317	3.318	3.3185	9.9535
2016/4/19 18:44:07	0	3.3175	3.3185	3.319	9.955
2016/4/19 18:44:08	0	3.3175	3.3185	3.319	9.955
2016/4/19 18:44:09	0	3.2985	3.2905	3.293	9.882
2016/4/19 18:44:10	-4.7833	3.295	3.287	3.29	9.872
2016/4/19 18:44:11	-4.7833	3.2935	3.2855	3.289	9.868
2016/4/19 18:44:12	-4.7833	3.2925	3.2845	3.288	9.865
2016/4/19 18:44:13	-4.7833	3.2915	3.2835	3.287	9.862
2016/4/19 18:44:14	-4.7833	3.291	3.2835	3.2865	9.861
2016/4/19 18:44:15	-4.7833	3.29	3.2825	3.286	9.8585
2016/4/19 18:44:16	-4.7833	3.2895	3.2825	3.285	9.857
2016/4/19 18:44:17	-4.7833	3.289	3.2815	3.2845	9.855
2016/4/19 18:44:18	-4.7834	3.2885	3.281	3.284	9.8535
2016/4/19 18:44:19	-4.7833	3.288	3.2805	3.284	9.8525
2016/4/19 18:44:20	-4.7833	3.2875	3.2805	3.2835	9.8515
2016/4/19 18:44:21	-4.7833	3.2875	3.28	3.2835	9.851
2016/4/19 18:44:22	-4.7833	3.287	3.2795	3.283	9.8495
2016/4/19 18:44:23	-4.7833	3.2865	3.279	3.283	9.8485
2016/4/19 18:44:24	-4.7834	3.286	3.279	3.2825	9.8475
2016/4/19 18:44:25	-4.7833	3.286	3.2785	3.282	9.8465
2016/4/19 18:44:26	-4.7832	3.2855	3.278	3.282	9.8455
2016/4/19 18:44:27	-4.7832	3.2855	3.278	3.2815	9.845
2016/4/19 18:44:28	-4.7833	3.285	3.2775	3.2815	9.844
2016/4/19 18:44:29	-4.7833	3.285	3.2775	3.281	9.8435
2016/4/19 18:44:30	-4.7833	3.2845	3.277	3.281	9.8425
2016/4/19 18:44:31	-4.7832	3.2845	3.277	3.2805	9.842
2016/4/19 18:44:32	-4.7833	3.284	3.2765	3.2805	9.841
2016/4/19 18:44:33	-4.7833	3.265	3.248	3.254	9.767
2016/4/19 18:44:34	-9.5643	3.261	3.2445	3.2505	9.756
2016/4/19 18:44:35	-9.5643	3.2595	3.2425	3.249	9.751
2016/4/19 18:44:36	-9.5642	3.258	3.241	3.2475	9.7465
2016/4/19 18:44:37	-9.5643	3.257	3.24	3.2465	9.7435
2016/4/19 18:44:38	-9.5644	3.256	3.2395	3.2455	9.741
2016/4/19 18:44:39	-9.5643	3.255	3.2385	3.2445	9.738
2016/4/19 18:44:40	-9.5643	3.254	3.2375	3.244	9.7355
2016/4/19 18:44:41	-9.5643	3.253	3.237	3.243	9.733
2016/4/19 18:44:42	-9.5643	3.2525	3.236	3.242	9.7305
2016/4/19 18:44:43	-9.5643	3.2515	3.2355	3.2415	9.7285
2016/4/19 18:44:44	-9.5643	3.251	3.2345	3.241	9.7265
2016/4/19 18:44:45	-9.5643	3.2885	3.29	3.292	9.8705
2016/4/19 18:44:46	0	3.351	3.3695	3.3265	10.047
2016/4/19 18:44:47	4.7896	3.3215	3.3305	3.329	9.981
2016/4/19 18:44:48	4.7892	3.3245	3.334	3.332	9.9905
2016/4/19 18:44:49	4.7891	3.327	3.3365	3.3345	9.998
2016/4/19 18:44:50	4.7892	3.329	3.3385	3.337	10.0045
2016/4/19 18:44:51	4.7891	3.331	3.341	3.339	10.011
2016/4/19 18:44:52	4.7891	3.333	3.3425	3.341	10.0165
2016/4/19 18:44:53	4.7889	3.316	3.3165	3.3165	9.949
2016/4/19 18:44:54	0	3.3135	3.3145	3.315	9.943
2016/4/19 18:44:55	0	3.3135	3.3145	3.315	9.943
2016/4/19 18:44:56	0	3.3135	3.3145	3.315	9.943
2016/4/19 18:44:57	0	3.314	3.3145	3.3155	9.944
2016/4/19 18:44:58	0	3.3145	3.315	3.3155	9.945
2016/4/19 18:44:59	0	3.3145	3.3155	3.316	9.946
2016/4/19 18:45:00	0	3.315	3.316	3.3165	9.9475
2016/4/19 18:45:01	0	3.315	3.316	3.3165	9.9475
2016/4/19 18:45:02	0	3.3155	3.3165	3.317	9.949
2016/4/19 18:45:03	0	3.316	3.3165	3.3175	9.95
2016/4/19 18:45:04	0	3.3165	3.317	3.3175	9.951
2016/4/19 18:45:05	0	3.3165	3.3175	3.318	9.952
2016/4/19 18:45:06	0	3.317	3.3175	3.3185	9.953
2016/4/19 18:45:07	0	3.317	3.318	3.3185	9.9535
2016/4/19 18:45:08	0	3.3175	3.3185	3.319	9.955
2016/4/19 18:45:09	0	3.2985	3.29	3.293	9.8815
2016/4/19 18:45:10	-4.7833	3.2945	3.2865	3.29	9.871
2016/4/19 18:45:11	-4.7833	3.293	3.285	3.2885	9.8665
2016/4/19 18:45:12	-4.7833	3.292	3.284	3.2875	9.8635
2016/4/19 18:45:13	-4.7833	3.291	3.2835	3.2865	9.861
2016/4/19 18:45:14	-4.7833	3.2905	3.283	3.286	9.8595
2016/4/19 18:45:15	-4.7833	3.2895	3.2825	3.2855	9.8575
2016/4/19 18:45:16	-4.7832	3.289	3.282	3.2845	9.8555
2016/4/19 18:45:17	-4.7832	3.2885	3.281	3.284	9.8535
2016/4/19 18:45:18	-4.7833	3.288	3.2805	3.2835	9.852
2016/4/19 18:45:19	-4.7833	3.2875	3.28	3.2835	9.851
2016/4/19 18:45:20	-4.7833	3.287	3.28	3.2835	9.8505
2016/4/19 18:45:21	-4.7833	3.2865	3.2795	3.283	9.849
2016/4/19 18:45:22	-4.7832	3.2865	3.279	3.2825	9.848
2016/4/19 18:45:23	-4.7832	3.286	3.2785	3.282	9.8465
2016/4/19 18:45:24	-4.7832	3.2855	3.2785	3.282	9.846
2016/4/19 18:45:25	-4.7832	3.2855	3.278	3.2815	9.845
2016/4/19 18:45:26	-4.7832	3.285	3.2775	3.2815	9.844
2016/4/19 18:45:27	-4.7832	3.2845	3.2775	3.281	9.843
2016/4/19 18:45:28	-4.7832	3.2845	3.277	3.2805	9.842
2016/4/19 18:45:29	-4.7833	3.2845	3.277	3.2805	9.842
2016/4/19 18:45:30	-4.7832	3.284	3.2765	3.2805	9.841
2016/4/19 18:45:31	-4.7832	3.284	3.2765	3.28	9.8405
2016/4/19 18:45:32	-4.7833	3.2835	3.276	3.28	9.8395
2016/4/19 18:45:33	-4.7832	3.2835	3.276	3.2795	9.839
2016/4/19 18:45:34	-4.7833	3.2835	3.2755	3.2795	9.8385
2016/4/19 18:45:35	-4.7832	3.2835	3.2755	3.279	9.838
2016/4/19 18:45:36	-4.7833	3.283	3.275	3.279	9.837
2016/4/19 18:45:37	-4.7833	3.283	3.275	3.2785	9.8365
2016/4/19 18:45:38	-4.7833	3.283	3.275	3.2785	9.8365
2016/4/19 18:45:39	-4.7833	3.2825	3.2745	3.2785	9.8355
2016/4/19 18:45:40	-4.7832	3.2825	3.2745	3.278	9.835
2016/4/19 18:45:41	-4.7833	3.2825	3.2745	3.278	9.835
2016/4/19 18:45:42	-4.7833	3.282	3.274	3.278	9.834
2016/4/19 18:45:43	-4.7832	3.282	3.274	3.2775	9.8335
2016/4/19 18:45:44	-4.7832	3.282	3.274	3.2775	9.8335
2016/4/19 18:45:45	-4.7832	3.151	3.079	3.1	9.33
2016/4/19 18:45:46	-38.253	3.127	3.0585	3.0815	9.267
2016/4/19 18:45:47	-38.253	3.1185	3.05	3.0735	9.242
2016/4/19 18:45:48	-38.253	3.1125	3.0435	3.067	9.223
2016/4/19 18:45:49	-38.252	3.1075	3.038	3.0625	9.208
2016/4/19 18:45:50	-38.252	3.103	3.0335	3.058	9.1945
2016/4/19 18:45:51	-38.252	3.099	3.0295	3.054	9.1825
2016/4/19 18:45:52	-38.252	3.0955	3.0255	3.0505	9.1715
2016/4/19 18:45:53	-38.252	3.1465	3.1045	3.121	9.372
2016/4/19 18:45:54	-23.908	3.152	3.108	3.1245	9.3845
2016/4/19 18:45:55	-23.908	3.152	3.108	3.1245	9.3845
2016/4/19 18:45:56	-23.907	3.1515	3.108	3.124	9.3835
2016/4/19 18:45:57	-23.907	3.151	3.1075	3.1235	9.382
2016/4/19 18:45:58	-23.907	3.15	3.107	3.1225	9.3795
2016/4/19 18:45:59	-23.907	3.1495	3.106	3.122	9.3775
2016/4/19 18:46:00	-23.908	3.1485	3.1055	3.121	9.375
2016/4/19 18:46:01	-23.907	3.148	3.1045	3.1205	9.373
2016/4/19 18:46:02	-23.907	3.147	3.104	3.1195	9.3705
2016/4/19 18:46:03	-23.907	3.1465	3.1035	3.119	9.369
2016/4/19 18:46:04	-23.907	3.146	3.1025	3.1185	9.367
2016/4/19 18:46:05	-23.907	3.1455	3.102	3.1175	9.365
2016/4/19 18:46:06	-23.907	3.1445	3.1015	3.117	9.363
2016/4/19 18:46:07	-23.907	3.144	3.101	3.1165	9.3615
2016/4/19 18:46:08	-23.907	3.1435	3.1005	3.116	9.36
2016/4/19 18:46:09	-23.907	3.143	3.1	3.1155	9.3585
2016/4/19 18:46:10	-23.907	3.1425	3.0995	3.115	9.357
2016/4/19 18:46:11	-23.907	3.142	3.099	3.1145	9.3555
2016/4/19 18:46:12	-23.907	3.1415	3.0985	3.1135	9.3535
2016/4/19 18:46:13	-23.907	3.141	3.098	3.1135	9.3525
2016/4/19 18:46:14	-23.907	3.141	3.0975	3.113	9.3515
2016/4/19 18:46:15	-23.907	3.1405	3.097	3.1125	9.35
2016/4/19 18:46:16	-23.907	3.14	3.097	3.112	9.349
2016/4/19 18:46:17	-23.907	3.2325	3.235	3.2385	9.706
2016/4/19 18:46:18	0	3.3465	3.3145	3.3035	9.9645
2016/4/19 18:46:19	9.5697	3.298	3.3155	3.3125	9.926
2016/4/19 18:46:20	9.5693	3.3045	3.322	3.3185	9.945
2016/4/19 18:46:21	9.5691	3.31	3.327	3.3235	9.9605
2016/4/19 18:46:22	9.5689	3.3145	3.3315	3.3275	9.9735
2016/4/19 18:46:23	9.5687	3.3185	3.3355	3.3315	9.9855
2016/4/19 18:46:24	9.5691	3.322	3.339	3.335	9.996
2016/4/19 18:46:25	9.569	3.251	3.232	3.237	9.72
2016/4/19 18:46:26	-9.5642	3.2395	3.2235	3.229	9.692
2016/4/19 18:46:27	-9.5643	3.238	3.2215	3.227	9.6865
2016/4/19 18:46:28	-9.5643	3.237	3.22	3.226	9.683
2016/4/19 18:46:29	-9.5643	3.236	3.2195	3.2255	9.681
2016/4/19 18:46:30	-9.5643	3.2355	3.219	3.225	9.6795
2016/4/19 18:46:31	-9.5643	3.235	3.2185	3.2245	9.678
2016/4/19 18:46:32	-9.5643	3.235	3.218	3.224	9.677
2016/4/19 18:46:33	-9.5643	3.2345	3.218	3.224	9.6765
2016/4/19 18:46:34	-9.5643	3.2345	3.218	3.224	9.6765
2016/4/19 18:46:35	-9.5643	3.2345	3.218	3.2235	9.676
2016/4/19 18:46:36	-9.5642	3.2345	3.2175	3.2235	9.6755
2016/4/19 18:46:37	-9.5642	3.234	3.2175	3.2235	9.675
2016/4/19 18:46:38	-9.5642	3.234	3.2175	3.2235	9.675
2016/4/19 18:46:39	-9.5643	3.234	3.2175	3.2235	9.675
2016/4/19 18:46:40	-9.5643	3.234	3.2175	3.2235	9.675
2016/4/19 18:46:41	-9.5643	3.234	3.2175	3.223	9.6745
2016/4/19 18:46:42	-9.5643	3.234	3.2175	3.2235	9.675
2016/4/19 18:46:43	-9.5643	3.234	3.2175	3.223	9.6745
2016/4/19 18:46:44	-9.5644	3.234	3.2175	3.223	9.6745
2016/4/19 18:46:45	-9.5644	3.234	3.2175	3.223	9.6745
2016/4/19 18:46:46	-9.5644	3.234	3.2175	3.223	9.6745
2016/4/19 18:46:47	-9.5644	3.2335	3.217	3.223	9.6735
2016/4/19 18:46:48	-9.5644	3.234	3.2175	3.223	9.6745
2016/4/19 18:46:49	-9.5644	3.234	3.217	3.223	9.674
2016/4/19 18:46:50	-9.5644	3.234	3.2175	3.223	9.6745
2016/4/19 18:46:51	-9.5643	3.2335	3.2175	3.223	9.674
2016/4/19 18:46:52	-9.5643	3.2335	3.217	3.223	9.6735
2016/4/19 18:46:53	-9.5644	3.2335	3.217	3.223	9.6735
2016/4/19 18:46:54	-9.5643	3.2335	3.217	3.223	9.6735
2016/4/19 18:46:55	-9.5644	3.2335	3.217	3.223	9.6735
2016/4/19 18:46:56	-9.5644	3.2335	3.217	3.223	9.6735
2016/4/19 18:46:57	-9.5644	3.271	3.2725	3.274	9.8175
2016/4/19 18:46:58	0	3.346	3.4625	3.396	10.2045
2016/4/19 18:46:59	19.131	3.369	3.404	3.3945	10.1675
2016/4/19 18:47:00	19.131	3.3755	3.411	3.401	10.1875
2016/4/19 18:47:01	19.131	3.3805	3.4155	3.406	10.202
2016/4/19 18:47:02	19.131	3.385	3.42	3.41	10.215
2016/4/19 18:47:03	19.131	3.389	3.424	3.414	10.227
2016/4/19 18:47:04	19.13	3.3925	3.428	3.417	10.2375
2016/4/19 18:47:05	19.13	3.324	3.3225	3.3205	9.967
2016/4/19 18:47:06	0	3.312	3.3135	3.313	9.9385
2016/4/19 18:47:07	0	3.31	3.3115	3.311	9.9325
2016/4/19 18:47:08	0	3.309	3.3105	3.31	9.9295
2016/4/19 18:47:09	0	3.3085	3.31	3.3095	9.928
2016/4/19 18:47:10	0	3.3085	3.3095	3.3095	9.9275
2016/4/19 18:47:11	0	3.308	3.3095	3.3095	9.927
2016/4/19 18:47:12	0	3.308	3.3095	3.309	9.9265
2016/4/19 18:47:13	0	3.308	3.3095	3.309	9.9265
2016/4/19 18:47:14	0	3.308	3.3095	3.3095	9.927
2016/4/19 18:47:15	0	3.308	3.3095	3.3095	9.927
2016/4/19 18:47:16	0	3.3085	3.3095	3.3095	9.9275
2016/4/19 18:47:17	0	3.3085	3.3095	3.3095	9.9275
2016/4/19 18:47:18	0	3.3085	3.31	3.31	9.9285
2016/4/19 18:47:19	0	3.3085	3.31	3.31	9.9285
2016/4/19 18:47:20	0	3.3085	3.31	3.31	9.9285
2016/4/19 18:47:21	0	3.309	3.31	3.31	9.929
2016/4/19 18:47:22	0	3.309	3.3105	3.3105	9.93
2016/4/19 18:47:23	0	3.309	3.3105	3.3105	9.93
2016/4/19 18:47:24	0	3.3095	3.3105	3.311	9.931
2016/4/19 18:47:25	0	3.3095	3.311	3.311	9.9315
2016/4/19 18:47:26	0	3.3095	3.311	3.311	9.9315
2016/4/19 18:47:27	0	3.31	3.311	3.3115	9.9325
2016/4/19 18:47:28	0	3.31	3.311	3.3115	9.9325
2016/4/19 18:47:29	0	3.31	3.3115	3.3115	9.933
2016/4/19 18:47:30	0	3.31	3.3115	3.3115	9.933
2016/4/19 18:47:31	0	3.3105	3.312	3.312	9.9345
2016/4/19 18:47:32	0	3.3105	3.312	3.312	9.9345
2016/4/19 18:47:33	0	3.3105	3.312	3.312	9.9345
2016/4/19 18:47:34	0	3.311	3.312	3.3125	9.9355
2016/4/19 18:47:35	0	3.311	3.312	3.3125	9.9355
2016/4/19 18:47:36	0	3.311	3.3125	3.3125	9.936
2016/4/19 18:47:37	0	3.3115	3.3125	3.313	9.937
2016/4/19 18:47:38	0	3.3115	3.3125	3.313	9.937
2016/4/19 18:47:39	0	3.3115	3.313	3.313	9.9375
2016/4/19 18:47:40	0	3.3115	3.313	3.313	9.9375
2016/4/19 18:47:41	0	3.312	3.313	3.3135	9.9385
2016/4/19 18:47:42	0	3.312	3.3135	3.3135	9.939
2016/4/19 18:47:43	0	3.312	3.3135	3.3135	9.939
2016/4/19 18:47:44	0	3.312	3.3135	3.3135	9.939
2016/4/19 18:47:45	0	3.3125	3.3135	3.314	9.94
2016/4/19 18:47:46	0	3.3125	3.314	3.314	9.9405
2016/4/19 18:47:47	0	3.3125	3.314	3.314	9.9405
2016/4/19 18:47:48	0	3.3125	3.314	3.3145	9.941
2016/4/19 18:47:49	0	3.313	3.314	3.3145	9.9415
2016/4/19 18:47:50	0	3.313	3.314	3.3145	9.9415
2016/4/19 18:47:51	0	3.313	3.3145	3.3145	9.942
2016/4/19 18:47:52	0	3.313	3.3145	3.315	9.9425
2016/4/19 18:47:53	0	3.3135	3.3145	3.315	9.943
2016/4/19 18:47:54	0	3.3135	3.3145	3.315	9.943
2016/4/19 18:47:55	0	3.3135	3.3145	3.315	9.943
2016/4/19 18:47:56	0	3.3135	3.315	3.315	9.9435
2016/4/19 18:47:57	0	3.314	3.315	3.3155	9.9445
2016/4/19 18:47:58	0	3.314	3.315	3.3155	9.9445
2016/4/19 18:47:59	0	3.314	3.315	3.3155	9.9445
2016/4/19 18:48:00	0	3.314	3.3155	3.3155	9.945
2016/4/19 18:48:01	0	3.314	3.3155	3.316	9.9455
2016/4/19 18:48:02	0	3.314	3.3155	3.316	9.9455
2016/4/19 18:48:03	0	3.3145	3.3155	3.316	9.946
2016/4/19 18:48:04	0	3.3145	3.3155	3.316	9.946
2016/4/19 18:48:05	0	3.296	3.288	3.2905	9.8745
2016/4/19 18:48:06	-4.7836	3.292	3.2845	3.2875	9.864
2016/4/19 18:48:07	-4.7835	3.2905	3.2835	3.286	9.86
2016/4/19 18:48:08	-4.7835	3.2895	3.2825	3.2855	9.8575
2016/4/19 18:48:09	-4.7836	3.2885	3.2815	3.2845	9.8545
2016/4/19 18:48:10	-4.7836	3.288	3.281	3.2835	9.8525
2016/4/19 18:48:11	-4.7836	3.287	3.2805	3.2835	9.851
2016/4/19 18:48:12	-4.7836	3.2865	3.2795	3.283	9.849
2016/4/19 18:48:13	-4.7835	3.286	3.279	3.2825	9.8475
2016/4/19 18:48:14	-4.7836	3.2855	3.2785	3.282	9.846
2016/4/19 18:48:15	-4.7835	3.285	3.278	3.2815	9.8445
2016/4/19 18:48:16	-4.7835	3.2845	3.2775	3.281	9.843
2016/4/19 18:48:17	-4.7835	3.284	3.277	3.2805	9.8415
2016/4/19 18:48:18	-4.7835	3.284	3.277	3.28	9.841
2016/4/19 18:48:19	-4.7835	3.2835	3.2765	3.28	9.84
2016/4/19 18:48:20	-4.7835	3.2835	3.276	3.2795	9.839
2016/4/19 18:48:21	-4.7835	3.283	3.276	3.279	9.838
2016/4/19 18:48:22	-4.7835	3.283	3.2755	3.279	9.8375
2016/4/19 18:48:23	-4.7835	3.2825	3.275	3.2785	9.836
2016/4/19 18:48:24	-4.7835	3.2825	3.275	3.278	9.8355
2016/4/19 18:48:25	-4.7835	3.282	3.2745	3.278	9.8345
2016/4/19 18:48:26	-4.7834	3.2815	3.274	3.2775	9.833
2016/4/19 18:48:27	-4.7835	3.2815	3.274	3.2775	9.833
2016/4/19 18:48:28	-4.7836	3.2815	3.274	3.277	9.8325
2016/4/19 18:48:29	-4.7835	3.281	3.2735	3.277	9.8315
2016/4/19 18:48:30	-4.7835	3.281	3.2735	3.2765	9.831
2016/4/19 18:48:31	-4.7835	3.2805	3.273	3.2765	9.83
2016/4/19 18:48:32	-4.7834	3.2805	3.273	3.2765	9.83
2016/4/19 18:48:33	-4.7835	3.2615	3.245	3.2505	9.757
2016/4/19 18:48:34	-9.5645	3.2575	3.241	3.247	9.7455
2016/4/19 18:48:35	-9.5645	3.256	3.2395	3.2455	9.741
2016/4/19 18:48:36	-9.5645	3.2545	3.239	3.2445	9.738
2016/4/19 18:48:37	-9.5645	3.2535	3.2375	3.2435	9.7345
2016/4/19 18:48:38	-9.5645	3.2525	3.2365	3.2425	9.7315
2016/4/19 18:48:39	-9.5645	3.2515	3.236	3.2415	9.729
2016/4/19 18:48:40	-9.5646	3.2505	3.235	3.2405	9.726
2016/4/19 18:48:41	-9.5646	3.25	3.234	3.24	9.724
2016/4/19 18:48:42	-9.5645	3.249	3.2335	3.2395	9.722
2016/4/19 18:48:43	-9.5645	3.2485	3.2325	3.2385	9.7195
2016/4/19 18:48:44	-9.5645	3.248	3.232	3.238	9.718
2016/4/19 18:48:45	-9.5644	3.284	3.2865	3.288	9.8585
2016/4/19 18:48:46	0	3.325	3.388	3.3235	10.0365
2016/4/19 18:48:47	4.7896	3.3165	3.3265	3.325	9.968
2016/4/19 18:48:48	4.7895	3.3195	3.329	3.327	9.9755
2016/4/19 18:48:49	4.7894	3.322	3.3315	3.3295	9.983
2016/4/19 18:48:50	4.7895	3.3245	3.3335	3.332	9.99
2016/4/19 18:48:51	4.7892	3.3265	3.3355	3.3335	9.9955
2016/4/19 18:48:52	4.7891	3.3275	3.3375	3.3355	10.0005
2016/4/19 18:48:53	4.7892	3.312	3.3115	3.3115	9.935
2016/4/19 18:48:54	0	3.3085	3.3095	3.31	9.928
2016/4/19 18:48:55	0	3.3085	3.3095	3.31	9.928
2016/4/19 18:48:56	0	3.3085	3.31	3.31	9.9285
2016/4/19 18:48:57	0	3.3085	3.31	3.3105	9.929
2016/4/19 18:48:58	0	3.309	3.3105	3.3105	9.93
2016/4/19 18:48:59	0	3.3095	3.3105	3.311	9.931
2016/4/19 18:49:00	0	3.3095	3.311	3.3115	9.932
2016/4/19 18:49:01	0	3.31	3.311	3.3115	9.9325
2016/4/19 18:49:02	0	3.31	3.3115	3.312	9.9335
2016/4/19 18:49:03	0	3.3105	3.3115	3.312	9.934
2016/4/19 18:49:04	0	3.311	3.312	3.3125	9.9355
2016/4/19 18:49:05	0	3.311	3.312	3.3125	9.9355
2016/4/19 18:49:06	0	3.3115	3.3125	3.313	9.937
2016/4/19 18:49:07	0	3.3115	3.313	3.313	9.9375
2016/4/19 18:49:08	0	3.312	3.313	3.3135	9.9385
2016/4/19 18:49:09	0	3.2935	3.2855	3.288	9.867
2016/4/19 18:49:10	-4.7834	3.2895	3.2825	3.285	9.857
2016/4/19 18:49:11	-4.7834	3.288	3.281	3.284	9.853
2016/4/19 18:49:12	-4.7834	3.287	3.28	3.2835	9.8505
2016/4/19 18:49:13	-4.7834	3.286	3.2795	3.2825	9.848
2016/4/19 18:49:14	-4.7835	3.2855	3.279	3.282	9.8465
2016/4/19 18:49:15	-4.7835	3.285	3.278	3.281	9.844
2016/4/19 18:49:16	-4.7834	3.2845	3.2775	3.281	9.843
2016/4/19 18:49:17	-4.7835	3.284	3.277	3.2805	9.8415
2016/4/19 18:49:18	-4.7835	3.2835	3.2765	3.28	9.84
2016/4/19 18:49:19	-4.7834	3.2835	3.276	3.2795	9.839
2016/4/19 18:49:20	-4.7835	3.283	3.2755	3.279	9.8375
2016/4/19 18:49:21	-4.7834	3.283	3.2755	3.2785	9.837
2016/4/19 18:49:22	-4.7834	3.2825	3.275	3.278	9.8355
2016/4/19 18:49:23	-4.7834	3.282	3.2745	3.278	9.8345
2016/4/19 18:49:24	-4.7835	3.282	3.2745	3.2775	9.834
2016/4/19 18:49:25	-4.7834	3.2815	3.274	3.2775	9.833
2016/4/19 18:49:26	-4.7835	3.281	3.2735	3.277	9.8315
2016/4/19 18:49:27	-4.7834	3.281	3.2735	3.2765	9.831
2016/4/19 18:49:28	-4.7834	3.2805	3.273	3.2765	9.83
2016/4/19 18:49:29	-4.7835	3.2805	3.273	3.276	9.8295
2016/4/19 18:49:30	-4.7835	3.28	3.2725	3.276	9.8285
2016/4/19 18:49:31	-4.7834	3.28	3.2725	3.2755	9.828
2016/4/19 18:49:32	-4.7834	3.2795	3.272	3.2755	9.827
2016/4/19 18:49:33	-4.7834	3.261	3.244	3.2495	9.7545
2016/4/19 18:49:34	-9.5644	3.2565	3.2405	3.2465	9.7435
2016/4/19 18:49:35	-9.5645	3.255	3.239	3.2445	9.7385
2016/4/19 18:49:36	-9.5645	3.2535	3.238	3.2435	9.735
2016/4/19 18:49:37	-9.5645	3.2525	3.237	3.2425	9.732
2016/4/19 18:49:38	-9.5644	3.2515	3.2355	3.241	9.728
2016/4/19 18:49:39	-9.5645	3.2505	3.235	3.2405	9.726
2016/4/19 18:49:40	-9.5645	3.2495	3.234	3.2395	9.723
2016/4/19 18:49:41	-9.5644	3.249	3.233	3.239	9.721
2016/4/19 18:49:42	-9.5644	3.248	3.2325	3.2385	9.719
2016/4/19 18:49:43	-9.5644	3.2475	3.2315	3.238	9.717
2016/4/19 18:49:44	-9.5644	3.247	3.231	3.237	9.715
2016/4/19 18:49:45	-9.5644	3.283	3.2855	3.287	9.8555
2016/4/19 18:49:46	0	3.3105	3.4015	3.3245	10.0365
2016/4/19 18:49:47	4.7898	3.316	3.3255	3.324	9.9655
2016/4/19 18:49:48	4.7896	3.319	3.3285	3.327	9.9745
2016/4/19 18:49:49	4.7892	3.3215	3.331	3.329	9.9815
2016/4/19 18:49:50	4.789	3.324	3.333	3.3315	9.9885
2016/4/19 18:49:51	4.7889	3.326	3.335	3.3335	9.9945
2016/4/19 18:49:52	4.7891	3.327	3.337	3.335	9.999
2016/4/19 18:49:53	4.7889	3.3115	3.311	3.311	9.9335
2016/4/19 18:49:54	0	3.308	3.309	3.3095	9.9265
2016/4/19 18:49:55	0	3.3075	3.309	3.3095	9.926
2016/4/19 18:49:56	0	3.308	3.309	3.3095	9.9265
2016/4/19 18:49:57	0	3.308	3.3095	3.31	9.9275
2016/4/19 18:49:58	0	3.3085	3.31	3.31	9.9285
2016/4/19 18:49:59	0	3.309	3.31	3.3105	9.9295
2016/4/19 18:50:00	0	3.309	3.3105	3.311	9.9305
2016/4/19 18:50:01	0	3.3095	3.3105	3.311	9.931
2016/4/19 18:50:02	0	3.3095	3.311	3.3115	9.932
2016/4/19 18:50:03	0	3.31	3.3115	3.312	9.9335
2016/4/19 18:50:04	0	3.3105	3.3115	3.312	9.934
2016/4/19 18:50:05	0	3.3105	3.312	3.3125	9.935
2016/4/19 18:50:06	0	3.311	3.312	3.3125	9.9355
2016/4/19 18:50:07	0	3.311	3.3125	3.313	9.9365
2016/4/19 18:50:08	0	3.3115	3.313	3.313	9.9375
2016/4/19 18:50:09	0	3.2935	3.285	3.2875	9.866
2016/4/19 18:50:10	-4.7833	3.289	3.282	3.2845	9.8555
2016/4/19 18:50:11	-4.7833	3.2875	3.281	3.2835	9.852
2016/4/19 18:50:12	-4.7833	3.2865	3.28	3.283	9.8495
2016/4/19 18:50:13	-4.7833	3.286	3.279	3.282	9.847
2016/4/19 18:50:14	-4.7834	3.285	3.278	3.2815	9.8445
2016/4/19 18:50:15	-4.7833	3.2845	3.2775	3.2805	9.8425
2016/4/19 18:50:16	-4.7834	3.284	3.277	3.28	9.841
2016/4/19 18:50:17	-4.7834	3.2835	3.2765	3.2795	9.8395
2016/4/19 18:50:18	-4.7833	3.2835	3.276	3.279	9.8385
2016/4/19 18:50:19	-4.7833	3.283	3.2755	3.2785	9.837
2016/4/19 18:50:20	-4.7833	3.2825	3.275	3.2785	9.836
2016/4/19 18:50:21	-4.7833	3.282	3.2745	3.278	9.8345
2016/4/19 18:50:22	-4.7833	3.282	3.2745	3.2775	9.834
2016/4/19 18:50:23	-4.7833	3.2815	3.274	3.277	9.8325
2016/4/19 18:50:24	-4.7833	3.281	3.2735	3.277	9.8315
2016/4/19 18:50:25	-4.7832	3.281	3.2735	3.2765	9.831
2016/4/19 18:50:26	-4.7833	3.2805	3.273	3.2765	9.83
2016/4/19 18:50:27	-4.7832	3.28	3.2725	3.276	9.8285
2016/4/19 18:50:28	-4.7833	3.28	3.2725	3.276	9.8285
2016/4/19 18:50:29	-4.7833	3.28	3.2725	3.2755	9.828
2016/4/19 18:50:30	-4.7833	3.2795	3.272	3.2755	9.827
2016/4/19 18:50:31	-4.7832	3.279	3.2715	3.275	9.8255
2016/4/19 18:50:32	-4.7833	3.279	3.2715	3.275	9.8255
2016/4/19 18:50:33	-4.7832	3.2605	3.2435	3.249	9.753
2016/4/19 18:50:34	-9.5643	3.2555	3.2395	3.2455	9.7405
2016/4/19 18:50:35	-9.5643	3.254	3.2385	3.244	9.7365
2016/4/19 18:50:36	-9.5643	3.253	3.237	3.2425	9.7325
2016/4/19 18:50:37	-9.5642	3.2515	3.236	3.2415	9.729
2016/4/19 18:50:38	-9.5642	3.2505	3.235	3.2405	9.726
2016/4/19 18:50:39	-9.5643	3.2495	3.234	3.2395	9.723
2016/4/19 18:50:40	-9.5643	3.2485	3.233	3.239	9.7205
2016/4/19 18:50:41	-9.5643	3.248	3.232	3.2385	9.7185
2016/4/19 18:50:42	-9.5643	3.247	3.2315	3.2375	9.716
2016/4/19 18:50:43	-9.5642	3.2465	3.2305	3.237	9.714
2016/4/19 18:50:44	-9.5642	3.246	3.23	3.236	9.712
2016/4/19 18:50:45	-9.5643	3.282	3.2845	3.2865	9.853
2016/4/19 18:50:46	0	3.3055	3.405	3.3245	10.035
2016/4/19 18:50:47	4.79	3.3155	3.325	3.3235	9.964
2016/4/19 18:50:48	4.7897	3.3185	3.328	3.3265	9.973
2016/4/19 18:50:49	4.7896	3.321	3.3305	3.3285	9.98
2016/4/19 18:50:50	4.7896	3.323	3.3325	3.3305	9.986
2016/4/19 18:50:51	4.7896	3.3255	3.3345	3.333	9.993
2016/4/19 18:50:52	4.7892	3.327	3.3365	3.3345	9.998
2016/4/19 18:50:53	4.7893	3.313	3.3105	3.3105	9.934
2016/4/19 18:50:54	0	3.307	3.3085	3.309	9.9245
2016/4/19 18:50:55	0	3.307	3.3085	3.309	9.9245
2016/4/19 18:50:56	0	3.3075	3.3085	3.309	9.925
2016/4/19 18:50:57	0	3.3075	3.309	3.309	9.9255
2016/4/19 18:50:58	0	3.308	3.309	3.3095	9.9265
2016/4/19 18:50:59	0	3.308	3.3095	3.31	9.9275
2016/4/19 18:51:00	0	3.3085	3.31	3.3105	9.929
2016/4/19 18:51:01	0	3.309	3.31	3.3105	9.9295
2016/4/19 18:51:02	0	3.309	3.3105	3.311	9.9305
2016/4/19 18:51:03	0	3.3095	3.311	3.311	9.9315
2016/4/19 18:51:04	0	3.3095	3.311	3.3115	9.932
2016/4/19 18:51:05	0	3.31	3.3115	3.312	9.9335
2016/4/19 18:51:06	0	3.3105	3.3115	3.312	9.934
2016/4/19 18:51:07	0	3.3105	3.312	3.3125	9.935
2016/4/19 18:51:08	0	3.311	3.3125	3.3125	9.936
2016/4/19 18:51:09	0	3.2935	3.2845	3.287	9.865
2016/4/19 18:51:10	-4.7833	3.2885	3.2815	3.284	9.854
2016/4/19 18:51:11	-4.7832	3.287	3.28	3.283	9.85
2016/4/19 18:51:12	-4.7833	3.286	3.279	3.282	9.847
2016/4/19 18:51:13	-4.7833	3.285	3.2785	3.2815	9.845
2016/4/19 18:51:14	-4.7833	3.2845	3.2775	3.2805	9.8425
2016/4/19 18:51:15	-4.7833	3.284	3.277	3.28	9.841
2016/4/19 18:51:16	-4.7832	3.2835	3.2765	3.2795	9.8395
2016/4/19 18:51:17	-4.7832	3.283	3.276	3.279	9.838
2016/4/19 18:51:18	-4.7833	3.283	3.2755	3.2785	9.837
2016/4/19 18:51:19	-4.7833	3.2825	3.275	3.278	9.8355
2016/4/19 18:51:20	-4.7832	3.282	3.2745	3.2775	9.834
2016/4/19 18:51:21	-4.7833	3.2815	3.274	3.2775	9.833
2016/4/19 18:51:22	-4.7833	3.281	3.2735	3.277	9.8315
2016/4/19 18:51:23	-4.7833	3.281	3.2735	3.2765	9.831
2016/4/19 18:51:24	-4.7833	3.2805	3.273	3.2765	9.83
2016/4/19 18:51:25	-4.7832	3.28	3.2725	3.276	9.8285
2016/4/19 18:51:26	-4.7833	3.2795	3.2725	3.2755	9.8275
2016/4/19 18:51:27	-4.7833	3.2795	3.272	3.2755	9.827
2016/4/19 18:51:28	-4.7832	3.279	3.2715	3.275	9.8255
2016/4/19 18:51:29	-4.7832	3.279	3.2715	3.2745	9.825
2016/4/19 18:51:30	-4.7833	3.2785	3.271	3.2745	9.824
2016/4/19 18:51:31	-4.7832	3.2785	3.271	3.274	9.8235
2016/4/19 18:51:32	-4.7833	3.278	3.271	3.274	9.823
2016/4/19 18:51:33	-4.7833	3.278	3.2705	3.2735	9.822
2016/4/19 18:51:34	-4.7833	3.278	3.27	3.2735	9.8215
2016/4/19 18:51:35	-4.7833	3.2775	3.27	3.2735	9.821
2016/4/19 18:51:36	-4.7832	3.2775	3.27	3.273	9.8205
2016/4/19 18:51:37	-4.7833	3.277	3.2695	3.273	9.8195
2016/4/19 18:51:38	-4.7832	3.277	3.2695	3.2725	9.819
2016/4/19 18:51:39	-4.7833	3.277	3.2695	3.2725	9.819
2016/4/19 18:51:40	-4.7833	3.2765	3.269	3.2725	9.818
2016/4/19 18:51:41	-4.7832	3.2765	3.269	3.2725	9.818
2016/4/19 18:51:42	-4.7833	3.2765	3.269	3.272	9.8175
2016/4/19 18:51:43	-4.7832	3.276	3.2685	3.272	9.8165
2016/4/19 18:51:44	-4.7832	3.276	3.2685	3.2715	9.816
2016/4/19 18:51:45	-4.7833	3.164	3.077	3.0965	9.3375
2016/4/19 18:51:46	-38.253	3.1225	3.055	3.077	9.2545
2016/4/19 18:51:47	-38.253	3.1145	3.0465	3.0685	9.2295
2016/4/19 18:51:48	-38.253	3.108	3.04	3.063	9.211
2016/4/19 18:51:49	-38.253	3.103	3.0345	3.058	9.1955
2016/4/19 18:51:50	-38.252	3.0985	3.03	3.0535	9.182
2016/4/19 18:51:51	-38.252	3.0945	3.026	3.0495	9.17
2016/4/19 18:51:52	-38.252	3.091	3.022	3.0455	9.1585
2016/4/19 18:51:53	-38.252	3.1385	3.0995	3.1155	9.3535
2016/4/19 18:51:54	-23.908	3.147	3.1045	3.1195	9.371
2016/4/19 18:51:55	-23.908	3.1475	3.1045	3.1195	9.3715
2016/4/19 18:51:56	-23.907	3.147	3.104	3.119	9.37
2016/4/19 18:51:57	-23.908	3.1465	3.1035	3.1185	9.3685
2016/4/19 18:51:58	-23.908	3.1455	3.103	3.1175	9.366
2016/4/19 18:51:59	-23.907	3.145	3.102	3.117	9.364
2016/4/19 18:52:00	-23.907	3.144	3.1015	3.116	9.3615
2016/4/19 18:52:01	-23.907	3.1435	3.1005	3.115	9.359
2016/4/19 18:52:02	-23.907	3.1425	3.1	3.1145	9.357
2016/4/19 18:52:03	-23.907	3.142	3.0995	3.114	9.3555
2016/4/19 18:52:04	-23.907	3.1415	3.0985	3.113	9.353
2016/4/19 18:52:05	-23.907	3.141	3.098	3.1125	9.3515
2016/4/19 18:52:06	-23.907	3.14	3.0975	3.112	9.3495
2016/4/19 18:52:07	-23.907	3.1395	3.097	3.1115	9.348
2016/4/19 18:52:08	-23.907	3.139	3.0965	3.111	9.3465
2016/4/19 18:52:09	-23.907	3.1385	3.096	3.11	9.3445
2016/4/19 18:52:10	-23.907	3.138	3.0955	3.1095	9.343
2016/4/19 18:52:11	-23.907	3.1375	3.095	3.109	9.3415
2016/4/19 18:52:12	-23.907	3.137	3.0945	3.109	9.3405
2016/4/19 18:52:13	-23.908	3.1365	3.094	3.1085	9.339
2016/4/19 18:52:14	-23.907	3.1365	3.0935	3.108	9.338
2016/4/19 18:52:15	-23.907	3.136	3.0935	3.108	9.3375
2016/4/19 18:52:16	-23.907	3.1355	3.093	3.1075	9.336
2016/4/19 18:52:17	-23.907	3.215	3.229	3.2325	9.6765
2016/4/19 18:52:18	0	3.323	3.3425	3.2985	9.964
2016/4/19 18:52:19	9.5698	3.2925	3.31	3.3065	9.909
2016/4/19 18:52:20	9.5694	3.299	3.3165	3.313	9.9285
2016/4/19 18:52:21	9.5692	3.3045	3.322	3.318	9.9445
2016/4/19 18:52:22	9.5691	3.309	3.3265	3.3225	9.958
2016/4/19 18:52:23	9.5692	3.313	3.33	3.326	9.969
2016/4/19 18:52:24	9.5691	3.3165	3.3335	3.329	9.979
2016/4/19 18:52:25	9.5692	3.265	3.229	3.232	9.726
2016/4/19 18:52:26	-9.5642	3.235	3.2185	3.224	9.6775
2016/4/19 18:52:27	-9.5642	3.233	3.2165	3.222	9.6715
2016/4/19 18:52:28	-9.5642	3.232	3.2155	3.2205	9.668
2016/4/19 18:52:29	-9.5642	3.231	3.215	3.22	9.666
2016/4/19 18:52:30	-9.5642	3.2305	3.214	3.2195	9.664
2016/4/19 18:52:31	-9.5642	3.2305	3.214	3.219	9.6635
2016/4/19 18:52:32	-9.5642	3.23	3.2135	3.219	9.6625
2016/4/19 18:52:33	-9.5642	3.2295	3.2135	3.2185	9.6615
2016/4/19 18:52:34	-9.5642	3.2295	3.213	3.2185	9.661
2016/4/19 18:52:35	-9.5642	3.2295	3.213	3.2185	9.661
2016/4/19 18:52:36	-9.5642	3.2295	3.213	3.2185	9.661
2016/4/19 18:52:37	-9.5642	3.2295	3.213	3.218	9.6605
2016/4/19 18:52:38	-9.5642	3.229	3.213	3.218	9.66
2016/4/19 18:52:39	-9.5642	3.229	3.213	3.218	9.66
2016/4/19 18:52:40	-9.5643	3.229	3.2125	3.218	9.6595
2016/4/19 18:52:41	-9.5643	3.229	3.2125	3.218	9.6595
2016/4/19 18:52:42	-9.5643	3.229	3.2125	3.218	9.6595
2016/4/19 18:52:43	-9.5643	3.229	3.2125	3.218	9.6595
2016/4/19 18:52:44	-9.5642	3.229	3.2125	3.218	9.6595
2016/4/19 18:52:45	-9.5643	3.229	3.2125	3.218	9.6595
2016/4/19 18:52:46	-9.5643	3.229	3.2125	3.218	9.6595
2016/4/19 18:52:47	-9.5644	3.229	3.2125	3.218	9.6595
2016/4/19 18:52:48	-9.5643	3.229	3.2125	3.218	9.6595
2016/4/19 18:52:49	-9.5643	3.229	3.2125	3.218	9.6595
2016/4/19 18:52:50	-9.5643	3.229	3.2125	3.218	9.6595
2016/4/19 18:52:51	-9.5643	3.229	3.2125	3.218	9.6595
2016/4/19 18:52:52	-9.5643	3.229	3.2125	3.218	9.6595
2016/4/19 18:52:53	-9.5643	3.229	3.2125	3.218	9.6595
2016/4/19 18:52:54	-9.5643	3.229	3.2125	3.2175	9.659
2016/4/19 18:52:55	-9.5643	3.229	3.2125	3.2175	9.659
2016/4/19 18:52:56	-9.5643	3.229	3.2125	3.218	9.6595
2016/4/19 18:52:57	-9.5643	3.2605	3.267	3.268	9.7955
2016/4/19 18:52:58	0	3.2975	3.432	3.421	10.1505
2016/4/19 18:52:59	19.131	3.363	3.398	3.388	10.149
2016/4/19 18:53:00	19.131	3.37	3.4045	3.3945	10.169
2016/4/19 18:53:01	19.131	3.3745	3.41	3.4	10.1845
2016/4/19 18:53:02	19.131	3.379	3.4145	3.4045	10.198
2016/4/19 18:53:03	19.13	3.383	3.418	3.408	10.209
2016/4/19 18:53:04	19.131	3.3865	3.4215	3.412	10.22
2016/4/19 18:53:05	19.131	3.336	3.318	3.3155	9.9695
2016/4/19 18:53:06	0	3.3065	3.3075	3.307	9.921
2016/4/19 18:53:07	0	3.3045	3.306	3.3055	9.916
2016/4/19 18:53:08	0	3.3035	3.305	3.3045	9.913
2016/4/19 18:53:09	0	3.303	3.3045	3.304	9.9115
2016/4/19 18:53:10	0	3.303	3.304	3.3035	9.9105
2016/4/19 18:53:11	0	3.3025	3.304	3.3035	9.91
2016/4/19 18:53:12	0	3.3025	3.304	3.3035	9.91
2016/4/19 18:53:13	0	3.3025	3.304	3.3035	9.91
2016/4/19 18:53:14	0	3.3025	3.304	3.3035	9.91
2016/4/19 18:53:15	0	3.3025	3.304	3.3035	9.91
2016/4/19 18:53:16	0	3.3025	3.304	3.3035	9.91
2016/4/19 18:53:17	0	3.3025	3.304	3.304	9.9105
2016/4/19 18:53:18	0	3.303	3.304	3.304	9.911
2016/4/19 18:53:19	0	3.303	3.3045	3.304	9.9115
2016/4/19 18:53:20	0	3.303	3.3045	3.3045	9.912
2016/4/19 18:53:21	0	3.303	3.3045	3.3045	9.912
2016/4/19 18:53:22	0	3.3035	3.305	3.3045	9.913
2016/4/19 18:53:23	0	3.3035	3.305	3.305	9.9135
2016/4/19 18:53:24	0	3.3035	3.305	3.305	9.9135
2016/4/19 18:53:25	0	3.3035	3.305	3.305	9.9135
2016/4/19 18:53:26	0	3.304	3.3055	3.3055	9.915
2016/4/19 18:53:27	0	3.304	3.3055	3.3055	9.915
2016/4/19 18:53:28	0	3.304	3.3055	3.3055	9.915
2016/4/19 18:53:29	0	3.3045	3.306	3.3055	9.916
2016/4/19 18:53:30	0	3.3045	3.306	3.306	9.9165
2016/4/19 18:53:31	0	3.3045	3.306	3.306	9.9165
2016/4/19 18:53:32	0	3.305	3.3065	3.306	9.9175
2016/4/19 18:53:33	0	3.305	3.3065	3.3065	9.918
2016/4/19 18:53:34	0	3.305	3.3065	3.3065	9.918
2016/4/19 18:53:35	0	3.305	3.3065	3.3065	9.918
2016/4/19 18:53:36	0	3.3055	3.3065	3.3065	9.9185
2016/4/19 18:53:37	0	3.3055	3.307	3.307	9.9195
2016/4/19 18:53:38	0	3.3055	3.307	3.307	9.9195
2016/4/19 18:53:39	0	3.3055	3.307	3.307	9.9195
2016/4/19 18:53:40	0	3.306	3.307	3.3075	9.9205
2016/4/19 18:53:41	0	3.306	3.3075	3.3075	9.921
2016/4/19 18:53:42	0	3.306	3.3075	3.3075	9.921
2016/4/19 18:53:43	0	3.306	3.3075	3.3075	9.921
2016/4/19 18:53:44	0	3.3065	3.308	3.308	9.9225
2016/4/19 18:53:45	0	3.3065	3.308	3.308	9.9225
2016/4/19 18:53:46	0	3.3065	3.308	3.308	9.9225
2016/4/19 18:53:47	0	3.3065	3.308	3.308	9.9225
2016/4/19 18:53:48	0	3.3065	3.308	3.3085	9.923
2016/4/19 18:53:49	0	3.307	3.3085	3.3085	9.924
2016/4/19 18:53:50	0	3.307	3.3085	3.3085	9.924
2016/4/19 18:53:51	0	3.307	3.3085	3.3085	9.924
2016/4/19 18:53:52	0	3.307	3.3085	3.3085	9.924
2016/4/19 18:53:53	0	3.3075	3.309	3.309	9.9255
2016/4/19 18:53:54	0	3.3075	3.309	3.309	9.9255
2016/4/19 18:53:55	0	3.3075	3.309	3.309	9.9255
2016/4/19 18:53:56	0	3.3075	3.309	3.309	9.9255
2016/4/19 18:53:57	0	3.3075	3.309	3.309	9.9255
2016/4/19 18:53:58	0	3.308	3.3095	3.3095	9.927
2016/4/19 18:53:59	0	3.308	3.3095	3.3095	9.927
2016/4/19 18:54:00	0	3.308	3.3095	3.3095	9.927
2016/4/19 18:54:01	0	3.308	3.3095	3.3095	9.927
2016/4/19 18:54:02	0	3.308	3.3095	3.3095	9.927
2016/4/19 18:54:03	0	3.308	3.3095	3.31	9.9275
2016/4/19 18:54:04	0	3.3085	3.31	3.31	9.9285
2016/4/19 18:54:05	0	3.296	3.283	3.2845	9.8635
2016/4/19 18:54:06	-4.7835	3.286	3.2795	3.282	9.8475
2016/4/19 18:54:07	-4.7835	3.285	3.278	3.281	9.844
2016/4/19 18:54:08	-4.7835	3.2835	3.277	3.28	9.8405
2016/4/19 18:54:09	-4.7836	3.2835	3.2765	3.279	9.839
2016/4/19 18:54:10	-4.7836	3.2825	3.2755	3.2785	9.8365
2016/4/19 18:54:11	-4.7836	3.282	3.275	3.2775	9.8345
2016/4/19 18:54:12	-4.7836	3.2815	3.2745	3.277	9.833
2016/4/19 18:54:13	-4.7836	3.281	3.2735	3.2765	9.831
2016/4/19 18:54:14	-4.7835	3.2805	3.273	3.276	9.8295
2016/4/19 18:54:15	-4.7835	3.28	3.2725	3.2755	9.828
2016/4/19 18:54:16	-4.7835	3.2795	3.272	3.275	9.8265
2016/4/19 18:54:17	-4.7835	3.279	3.2715	3.2745	9.825
2016/4/19 18:54:18	-4.7835	3.2785	3.2715	3.274	9.824
2016/4/19 18:54:19	-4.7835	3.278	3.271	3.274	9.823
2016/4/19 18:54:20	-4.7835	3.278	3.2705	3.2735	9.822
2016/4/19 18:54:21	-4.7835	3.2775	3.2705	3.273	9.821
2016/4/19 18:54:22	-4.7835	3.277	3.27	3.273	9.82
2016/4/19 18:54:23	-4.7835	3.277	3.2695	3.2725	9.819
2016/4/19 18:54:24	-4.7835	3.2765	3.2695	3.2725	9.8185
2016/4/19 18:54:25	-4.7835	3.276	3.269	3.272	9.817
2016/4/19 18:54:26	-4.7835	3.276	3.2685	3.2715	9.816
2016/4/19 18:54:27	-4.7834	3.2755	3.2685	3.2715	9.8155
2016/4/19 18:54:28	-4.7835	3.2755	3.268	3.271	9.8145
2016/4/19 18:54:29	-4.7834	3.275	3.268	3.271	9.814
2016/4/19 18:54:30	-4.7835	3.275	3.268	3.271	9.814
2016/4/19 18:54:31	-4.7835	3.275	3.2675	3.2705	9.813
2016/4/19 18:54:32	-4.7835	3.2745	3.2675	3.27	9.812
2016/4/19 18:54:33	-4.7835	3.2605	3.2395	3.2445	9.7445
2016/4/19 18:54:34	-9.5645	3.252	3.2365	3.2415	9.73
2016/4/19 18:54:35	-9.5645	3.2505	3.235	3.24	9.7255
2016/4/19 18:54:36	-9.5645	3.249	3.2335	3.239	9.7215
2016/4/19 18:54:37	-9.5645	3.248	3.2325	3.238	9.7185
2016/4/19 18:54:38	-9.5645	3.247	3.2315	3.237	9.7155
2016/4/19 18:54:39	-9.5645	3.246	3.2305	3.236	9.7125
2016/4/19 18:54:40	-9.5645	3.245	3.23	3.2355	9.7105
2016/4/19 18:54:41	-9.5644	3.2445	3.229	3.2345	9.708
2016/4/19 18:54:42	-9.5644	3.2435	3.2285	3.234	9.706
2016/4/19 18:54:43	-9.5645	3.243	3.2275	3.233	9.7035
2016/4/19 18:54:44	-9.5644	3.2425	3.227	3.2325	9.702
2016/4/19 18:54:45	-9.5643	3.265	3.2805	3.2825	9.828
2016/4/19 18:54:46	0	3.2855	3.4	3.333	10.0185
2016/4/19 18:54:47	4.7897	3.3105	3.3205	3.3185	9.9495
2016/4/19 18:54:48	4.7892	3.3135	3.3235	3.3215	9.9585
2016/4/19 18:54:49	4.7892	3.316	3.326	3.324	9.966
2016/4/19 18:54:50	4.7897	3.318	3.3275	3.326	9.9715
2016/4/19 18:54:51	4.7895	3.32	3.3295	3.3275	9.977
2016/4/19 18:54:52	4.7891	3.3215	3.331	3.329	9.9815
2016/4/19 18:54:53	4.7889	3.3145	3.306	3.3055	9.926
2016/4/19 18:54:54	0	3.302	3.3035	3.3035	9.909
2016/4/19 18:54:55	0	3.302	3.3035	3.3035	9.909
2016/4/19 18:54:56	0	3.302	3.3035	3.3035	9.909
2016/4/19 18:54:57	0	3.3025	3.304	3.304	9.9105
2016/4/19 18:54:58	0	3.3025	3.304	3.304	9.9105
2016/4/19 18:54:59	0	3.303	3.3045	3.3045	9.912
2016/4/19 18:55:00	0	3.3035	3.3045	3.305	9.913
2016/4/19 18:55:01	0	3.3035	3.305	3.305	9.9135
2016/4/19 18:55:02	0	3.304	3.305	3.3055	9.9145
2016/4/19 18:55:03	0	3.304	3.3055	3.3055	9.915
2016/4/19 18:55:04	0	3.3045	3.306	3.306	9.9165
2016/4/19 18:55:05	0	3.3045	3.306	3.306	9.9165
2016/4/19 18:55:06	0	3.305	3.3065	3.3065	9.918
2016/4/19 18:55:07	0	3.305	3.3065	3.3065	9.918
2016/4/19 18:55:08	0	3.3055	3.307	3.307	9.9195
2016/4/19 18:55:09	0	3.295	3.28	3.282	9.857
2016/4/19 18:55:10	-4.7834	3.2835	3.2765	3.279	9.839
2016/4/19 18:55:11	-4.7835	3.2825	3.2755	3.278	9.836
2016/4/19 18:55:12	-4.7835	3.2815	3.2745	3.277	9.833
2016/4/19 18:55:13	-4.7834	3.2805	3.2735	3.276	9.83
2016/4/19 18:55:14	-4.7834	3.28	3.273	3.2755	9.8285
2016/4/19 18:55:15	-4.7835	3.2795	3.2725	3.275	9.827
2016/4/19 18:55:16	-4.7834	3.279	3.272	3.2745	9.8255
2016/4/19 18:55:17	-4.7835	3.2785	3.2715	3.274	9.824
2016/4/19 18:55:18	-4.7835	3.278	3.271	3.2735	9.8225
2016/4/19 18:55:19	-4.7834	3.2775	3.2705	3.273	9.821
2016/4/19 18:55:20	-4.7834	3.277	3.27	3.2725	9.8195
2016/4/19 18:55:21	-4.7834	3.2765	3.2695	3.2725	9.8185
2016/4/19 18:55:22	-4.7834	3.2765	3.269	3.272	9.8175
2016/4/19 18:55:23	-4.7835	3.276	3.269	3.2715	9.8165
2016/4/19 18:55:24	-4.7835	3.276	3.2685	3.2715	9.816
2016/4/19 18:55:25	-4.7834	3.2755	3.268	3.271	9.8145
2016/4/19 18:55:26	-4.7835	3.275	3.268	3.271	9.814
2016/4/19 18:55:27	-4.7834	3.275	3.2675	3.2705	9.813
2016/4/19 18:55:28	-4.7834	3.2745	3.2675	3.2705	9.8125
2016/4/19 18:55:29	-4.7834	3.2745	3.267	3.27	9.8115
2016/4/19 18:55:30	-4.7835	3.274	3.267	3.2695	9.8105
2016/4/19 18:55:31	-4.7834	3.274	3.2665	3.2695	9.81
2016/4/19 18:55:32	-4.7833	3.2735	3.2665	3.2695	9.8095
2016/4/19 18:55:33	-4.7833	3.263	3.2395	3.2435	9.746
2016/4/19 18:55:34	-9.5644	3.251	3.2355	3.2405	9.727
2016/4/19 18:55:35	-9.5643	3.249	3.234	3.239	9.722
2016/4/19 18:55:36	-9.5644	3.248	3.2325	3.238	9.7185
2016/4/19 18:55:37	-9.5644	3.247	3.2315	3.237	9.7155
2016/4/19 18:55:38	-9.5644	3.246	3.2305	3.236	9.7125
2016/4/19 18:55:39	-9.5644	3.245	3.2295	3.235	9.7095
2016/4/19 18:55:40	-9.5643	3.244	3.2285	3.234	9.7065
2016/4/19 18:55:41	-9.5644	3.2435	3.2275	3.233	9.704
2016/4/19 18:55:42	-9.5644	3.2425	3.227	3.2325	9.702
2016/4/19 18:55:43	-9.5644	3.242	3.2265	3.232	9.7005
2016/4/19 18:55:44	-9.5644	3.241	3.2255	3.2315	9.698
2016/4/19 18:55:45	-9.5644	3.262	3.2795	3.281	9.8225
2016/4/19 18:55:46	0	3.285	3.395	3.3355	10.0155
2016/4/19 18:55:47	4.7898	3.31	3.3195	3.3175	9.947
2016/4/19 18:55:48	4.789	3.313	3.3225	3.3205	9.956
2016/4/19 18:55:49	4.7891	3.3155	3.325	3.323	9.9635
2016/4/19 18:55:50	4.7892	3.3175	3.327	3.325	9.9695
2016/4/19 18:55:51	4.7893	3.319	3.3285	3.327	9.9745
2016/4/19 18:55:52	4.7892	3.321	3.3305	3.328	9.9795
2016/4/19 18:55:53	4.7889	3.316	3.3055	3.3045	9.926
2016/4/19 18:55:54	0	3.3015	3.3025	3.3025	9.9065
2016/4/19 18:55:55	0	3.301	3.3025	3.3025	9.906
2016/4/19 18:55:56	0	3.3015	3.303	3.303	9.9075
2016/4/19 18:55:57	0	3.3015	3.303	3.303	9.9075
2016/4/19 18:55:58	0	3.302	3.3035	3.3035	9.909
2016/4/19 18:55:59	0	3.302	3.3035	3.3035	9.909
2016/4/19 18:56:00	0	3.3025	3.304	3.304	9.9105
2016/4/19 18:56:01	0	3.3025	3.304	3.304	9.9105
2016/4/19 18:56:02	0	3.303	3.3045	3.3045	9.912
2016/4/19 18:56:03	0	3.3035	3.305	3.305	9.9135
2016/4/19 18:56:04	0	3.3035	3.305	3.305	9.9135
2016/4/19 18:56:05	0	3.304	3.3055	3.3055	9.915
2016/4/19 18:56:06	0	3.304	3.3055	3.3055	9.915
2016/4/19 18:56:07	0	3.3045	3.306	3.306	9.9165
2016/4/19 18:56:08	0	3.3045	3.306	3.306	9.9165
2016/4/19 18:56:09	0	3.2965	3.2795	3.2815	9.8575
2016/4/19 18:56:10	-4.7834	3.283	3.276	3.2785	9.8375
2016/4/19 18:56:11	-4.7834	3.2815	3.2745	3.277	9.833
2016/4/19 18:56:12	-4.7833	3.2805	3.2735	3.276	9.83
2016/4/19 18:56:13	-4.7833	3.28	3.273	3.2755	9.8285
2016/4/19 18:56:14	-4.7834	3.2795	3.272	3.275	9.8265
2016/4/19 18:56:15	-4.7834	3.2785	3.2715	3.274	9.824
2016/4/19 18:56:16	-4.7834	3.278	3.271	3.2735	9.8225
2016/4/19 18:56:17	-4.7833	3.2775	3.2705	3.273	9.821
2016/4/19 18:56:18	-4.7833	3.277	3.27	3.2725	9.8195
2016/4/19 18:56:19	-4.7833	3.277	3.2695	3.272	9.8185
2016/4/19 18:56:20	-4.7834	3.2765	3.269	3.272	9.8175
2016/4/19 18:56:21	-4.7834	3.276	3.2685	3.2715	9.816
2016/4/19 18:56:22	-4.7834	3.2755	3.2685	3.271	9.815
2016/4/19 18:56:23	-4.7833	3.2755	3.268	3.271	9.8145
2016/4/19 18:56:24	-4.7833	3.275	3.268	3.2705	9.8135
2016/4/19 18:56:25	-4.7834	3.2745	3.2675	3.27	9.812
2016/4/19 18:56:26	-4.7834	3.2745	3.267	3.27	9.8115
2016/4/19 18:56:27	-4.7834	3.274	3.267	3.2695	9.8105
2016/4/19 18:56:28	-4.7833	3.274	3.2665	3.2695	9.81
2016/4/19 18:56:29	-4.7833	3.2735	3.2665	3.269	9.809
2016/4/19 18:56:30	-4.7833	3.2735	3.266	3.269	9.8085
2016/4/19 18:56:31	-4.7832	3.273	3.266	3.2685	9.8075
2016/4/19 18:56:32	-4.7832	3.273	3.2655	3.268	9.8065
2016/4/19 18:56:33	-4.7833	3.2635	3.2385	3.2425	9.7445
2016/4/19 18:56:34	-9.5643	3.25	3.2345	3.2395	9.724
2016/4/19 18:56:35	-9.5644	3.248	3.2325	3.238	9.7185
2016/4/19 18:56:36	-9.5643	3.247	3.2315	3.237	9.7155
2016/4/19 18:56:37	-9.5643	3.246	3.2305	3.2355	9.712
2016/4/19 18:56:38	-9.5643	3.245	3.2295	3.2345	9.709
2016/4/19 18:56:39	-9.5643	3.244	3.2285	3.234	9.7065
2016/4/19 18:56:40	-9.5643	3.243	3.2275	3.233	9.7035
2016/4/19 18:56:41	-9.5643	3.242	3.2265	3.232	9.7005
2016/4/19 18:56:42	-9.5643	3.2415	3.226	3.2315	9.699
2016/4/19 18:56:43	-9.5643	3.241	3.2255	3.2305	9.697
2016/4/19 18:56:44	-9.5644	3.24	3.2245	3.23	9.6945
2016/4/19 18:56:45	-9.5642	3.256	3.278	3.28	9.814
2016/4/19 18:56:46	0	3.284	3.3815	3.341	10.0065
2016/4/19 18:56:47	4.7902	3.309	3.319	3.317	9.945
2016/4/19 18:56:48	4.7895	3.312	3.322	3.32	9.954
2016/4/19 18:56:49	4.7892	3.3145	3.3245	3.3225	9.9615
2016/4/19 18:56:50	4.7896	3.3165	3.3265	3.3245	9.9675
2016/4/19 18:56:51	4.7897	3.3185	3.328	3.3265	9.973
2016/4/19 18:56:52	4.7893	3.32	3.33	3.3275	9.9775
2016/4/19 18:56:53	4.789	3.316	3.305	3.304	9.925
2016/4/19 18:56:54	0	3.3005	3.302	3.302	9.9045
2016/4/19 18:56:55	0	3.3005	3.302	3.302	9.9045
2016/4/19 18:56:56	0	3.3005	3.302	3.302	9.9045
2016/4/19 18:56:57	0	3.3005	3.302	3.3025	9.905
2016/4/19 18:56:58	0	3.301	3.3025	3.3025	9.906
2016/4/19 18:56:59	0	3.3015	3.303	3.303	9.9075
2016/4/19 18:57:00	0	3.3015	3.303	3.303	9.9075
2016/4/19 18:57:01	0	3.302	3.3035	3.3035	9.909
2016/4/19 18:57:02	0	3.302	3.3035	3.3035	9.909
2016/4/19 18:57:03	0	3.3025	3.304	3.304	9.9105
2016/4/19 18:57:04	0	3.303	3.3045	3.3045	9.912
2016/4/19 18:57:05	0	3.303	3.3045	3.3045	9.912
2016/4/19 18:57:06	0	3.3035	3.305	3.305	9.9135
2016/4/19 18:57:07	0	3.3035	3.305	3.305	9.9135
2016/4/19 18:57:08	0	3.304	3.3055	3.3055	9.915
[truncated: 5,077 more rows]
